# Supplementary material for: From museum drawer to tree: Historical DNA phylogenomics clarifies the systematics of rare dung beetles (Coleoptera: Scarabaeinae) from museum collections
Source: PLoS One. 2024 Dec 31;19(12):e0309596. doi: 10.1371/journal.pone.0309596 (PMC11687894; doi:10.1371/journal.pone.0309596)
Supplement: S1 Table — Genus and species information along with associated taxonomic details, repository, lab codes, and genetic data. (XLSX) [file pone.0309596.s002.xlsx]

## Sheet: Table S1
Genus (Subgenus)	species		Family	Subfamily	Tribe	Notes	Repository	Lab Code	ID	Extraction	Source	Trimmed paired-end reads	No. of UCE Loci	SRA GenBank	BioSample GenBank	Barcode i5	i5 Sequence	Barcode i7	i7 Sequence
Amphistomus	primonactus		Scarabaeidae	Scarabaeinae	incertae sedis		GenBank	Amppri	-	-	Gustafson et al. 2023	NA	471	-	-	-	-	-	-
Anoplognathus	punctulatus		Scarabaeidae	Rutelinae			Cleveland Museum of Natural History	AnpunCOL4003	COL4003	Standard Kit	Wet collection	5917744	1388	SRR26503898	SAMN37854996	504	TCAGAGCC	159	CGGAGTAT
Anoplostethus	sp.		Scarabaeidae	Rutelinae			Cleveland Museum of Natural History	Anop1COL892	COL892	Standard Kit	Wet collection	5962816	1312	SRR26503831	SAMN37854995	504	TCAGAGCC	177	TCAGCCTT
Aphodius	immundus	immundus	Scarabaeidae	Aphodiinae			GenBank/MZHF	ApimmST003	ST003	-	Gustafson et al. 2023	NA	2379	-	-	-	-	-	-
Apotolamprus	sp.		Scarabaeidae	Scarabaeinae	incertae sedis	morpho 1	MZHF	ApospSTL31	STL31	Standard Kit	Wet collection	18958952	2174	SRR26503897	SAMN37854997	505	CTTCGCCT	122	GTCGTTAC
Apotolamprus	quadrinotatus		Scarabaeidae	Scarabaeinae	incertae sedis		MZHF	ApquaSTL5006	STL5006	Standard Kit	Wet collection	24208952	1729	SRR26503896	SAMN37854998	505	CTTCGCCT	188	CTGGTCAT
Arachnodes	sp.		Scarabaeidae	Scarabaeinae	incertae sedis	morpho 1	MZHF	Arac1STL45	STL45	Standard Kit	Wet collection	5124416	2232	SRR26503895	SAMN37854999	505	CTTCGCCT	127	AAGCGACT
Arachnodes	sp.		Scarabaeidae	Scarabaeinae	incertae sedis	morpho 4	MZHF	Arac4STL5016	STL5016	Standard Kit	Wet collection	12496528	1931	SRR26503894	SAMN37855000	505	CTTCGCCT	106	GGACAGAT
Ataenius	fattigi		Scarabaeidae	Aphodiinae			Cleveland Museum of Natural History	AtfatCOL3903	COL3903	Standard Kit	Wet collection	18227744	1220	SRR26503893	SAMN37855001	506	TAAGATTA	103	GTGTGTTC
Austrolaphodius	sp.		Scarabaeidae	Aphodiinae			Cleveland Museum of Natural History	Aust1COL1572	COL1572	Standard Kit	Wet collection	39269832	1184	SRR26503892	SAMN37855002	505	CTTCGCCT	161	GGTTGAAC
Caccobius	schereberi	schereberi	Scarabaeidae	Scarabaeinae	Onthophagini		GenBank/MZHF	CaschST001	ST001	-	Gustafson et al. 2023	NA	2712	-	-	-	-	-	-
Catharsius	sp.		Scarabaeidae	Scarabaeinae	incertae sedis		MZHF	Cath1STL10033	STL10033	Standard Kit	Wet collection	12512632	1907	SRR26503891	SAMN37855003	505	CTTCGCCT	116	TCGAACCT
Chrysina	resplendens		Scarabaeidae	Rutelinae			GenBank	Chrres	-	-	Gustafson et al. 2023	NA	158	-	-	-	-	-	-
Copris	sp.	fidius	Scarabaeidae	Scarabaeinae	Coprini		GenBank/MZHF	CocinST005	ST005	-	Gustafson et al. 2023	NA	642	-	-	-	-	-	-
Copris (Paracopris)	sp.		Scarabaeidae	Scarabaeinae	Coprini		MZHF	Copr2STL10022	STL10022	Standard Kit	Wet collection	12862720	1965	SRR26503889	SAMN37855005	505	CTTCGCCT	175	ACATGGAG
Coprophanaeus	dardanus		Scarabaeidae	Scarabaeinae	Phanaeini		C. Gillett/MZHF	CodarSTL61	STL61	Standard Kit	Wet collection	922800	1000	SRR26503890	SAMN37855004	506	TAAGATTA	156	AACCTACG
Coptodactyla	brooksi		Scarabaeidae	Scarabaeinae	incertae sedis		GenBank	Copbro	-	-	Gustafson et al. 2023	NA	663	-	-	-	-	-	-
Diorygopyx	dudplodentatus		Scarabaeidae	Scarabaeinae	incertae sedis		GenBank	Diodud	-	-	Gustafson et al. 2023	NA	655	-	-	-	-	-	-
Drepanopodus	proximus		Scarabaeidae	Scarabaeinae	Scarabaeini		MZHF	DreproSTL10001	STL10001	Standard Kit	Wet collection	11371808	1840	SRR26503887	SAMN37855006	505	CTTCGCCT	112	CATCCAAG
Eophileurus	sp.		Scarabaeidae	Dynastinae			Cleveland Museum of Natural History	Eoph1COL1054	COL1054	Standard Kit	Wet collection	8071768	1374	SRR26503886	SAMN37855007	504	TCAGAGCC	131	TCTTACGG
Epilissus	cuprarius		Scarabaeidae	Scarabaeinae	Epilissini		MZHF	EpcupSTL5011	STL5011	Standard Kit	Wet collection	9883344	1774	SRR26503885	SAMN37855008	505	CTTCGCCT	144	AGAAGCCT
Epilissus	splendidus	splendidus	Scarabaeidae	Scarabaeinae	Epilissini		GenBank/MZHF	EpsplST008	ST008	-	Gustafson et al. 2023	NA	522	-	-	-	-	-	-
Epirinus	sp.		Scarabaeidae	Scarabaeinae	Epirinini	morpho 1	MZHF	Epir1STL43	STL43	Standard Kit	Wet collection	9677096	1770	SRR26503884	SAMN37855009	505	CTTCGCCT	118	TGTGTCAG
Epirinus	c.f. silvestris		Scarabaeidae	Scarabaeinae	Epirinini		MZHF	EpsilSTL10018	STL10018	Standard Kit	Wet collection	26557960	1587	SRR26503883	SAMN37855010	505	CTTCGCCT	114	CTACAAGG
Euoniticellus	sp.		Scarabaeidae	Scarabaeinae	Oniticellini		Cleveland Museum of Natural History	Euon1COL1279	COL1279	Standard Kit	Wet collection	54213272	1697	SRR26503882	SAMN37855011	506	TAAGATTA	160	GTGAGACT
Frankenbergerius	armatus		Scarabaeidae	Scarabaeinae	incertae sedis		MZHF	FrarmSTL10002	STL10002	Standard Kit	Wet collection	11993424	1461	SRR26503881	SAMN37855012	504	TCAGAGCC	155	CTCGGTAA
Geotrupes	opacus		Geotrupidae				Cleveland Museum of Natural History	GeopaCOL3920	COL3920	Standard Kit	Wet collection	5436576	1295	SRR26503880	SAMN37855013	505	CTTCGCCT	149	CTCGTTCT
Geotrupes	splendidus		Geotrupidae				Cleveland Museum of Natural History	GesplCOL3901	COL3901	Standard Kit	Wet collection	8517480	1311	SRR26503879	SAMN37855014	504	TCAGAGCC	129	CACAGACT
Gyronotus	pumilus		Scarabaeidae	Scarabaeinae	incertae sedis		MZHF	GypumSTL10003	STL10003	Standard Kit	Wet collection	12756176	1886	SRR26503878	SAMN37855015	505	CTTCGCCT	98	TTACGTGC
Hamonthophagus	depressus		Scarabaeidae	Scarabaeinae	Onthophagini		MZHF	HadepSTL10013	STL10013	Standard Kit	Wet collection	37746528	1922	SRR26503876	SAMN37855016	504	TCAGAGCC	157	AAGTGCAG
Helictopleurus	fasciolatus	fasciolatus	Scarabaeidae	Scarabaeinae	Oniticellini		MZHF	A01FFSTL10324	STL10324	hDNA	Dry collection	18903216	2210	SRR26503900	SAMN37854986	1102	AACTTAGC	20	ACCTCCAA
Helictopleurus	fasciolatus	obscurus	Scarabaeidae	Scarabaeinae	Oniticellini		MZHF	A02FOSTL10334	STL10334	hDNA	Dry collection	43805440	2539	SRR26503899	SAMN37854987	507	ACGTCCTG	25	AGATCGCA
Helictopleurus	fasciolatus	pseudofasciolatus	Scarabaeidae	Scarabaeinae	Oniticellini		MZHF	A03FPSTL10333	STL10333	hDNA	Dry collection	21909760	2499	SRR26503888	SAMN37854988	507	ACGTCCTG	63	TCTTCACA
Helictopleurus	neuter		Scarabaeidae	Scarabaeinae	Oniticellini		MZHF	A05NESTL10327	STL10327	hDNA	Dry collection	35106472	2571	SRR26503877	SAMN37854989	501	AGGCTATA	128	TTCGAAGC
Helictopleurus	sinuaticornis		Scarabaeidae	Scarabaeinae	Oniticellini		MZHF	A0651STL10330	STL10330	hDNA	Dry collection	25380400	2656	SRR26503866	SAMN37854990	507	ACGTCCTG	28	ATCCTGTA
Helictopleurus	undatus		Scarabaeidae	Scarabaeinae	Oniticellini		MZHF	A11UNSTL10331	STL10331	hDNA	Dry collection	9109136	2243	SRR26503855	SAMN37854991	507	ACGTCCTG	17	AAGGTACA
Helictopleurus	nicollei		Scarabaeidae	Scarabaeinae	Oniticellini		MZHF	A13NISTL10319	STL10319	hDNA	Dry collection	6480056	2464	SRR26503844	SAMN37854992	1102	AACTTAGC	60	TAGGATGA
Helictopleurus	perrieri		Scarabaeidae	Scarabaeinae	Oniticellini		MZHF	A17PESTL10329	STL10329	hDNA	Dry collection	12390368	2452	SRR26503833	SAMN37854993	501	AGGCTATA	119	CCTAACAG
Helictopleurus	c.f. furcicornis		Scarabaeidae	Scarabaeinae	Oniticellini		MZHF	A19FUSTL10332	STL10332	hDNA	Dry collection	2983352	2048	SRR26503832	SAMN37854994	507	ACGTCCTG	19	ACAGCAGA
Helictopleurus	neoamplicollis		Scarabaeidae	Scarabaeinae	Oniticellini		MZHF	HeneoSTL5024	STL5024	Standard Kit	Wet collection	65262544	1599	SRR26503875	SAMN37855017	504	TCAGAGCC	104	CCAACACT
Helictopleurus	politicollis		Scarabaeidae	Scarabaeinae	Oniticellini		MZHF	HepolSTL5029	STL5029	Standard Kit	Wet collection	27014584	1684	SRR26503874	SAMN37855018	505	CTTCGCCT	136	CTTCGGTT
Helictopleurus	sicardi		Scarabaeidae	Scarabaeinae	Oniticellini		GenBank/MZHF	HesicST012	ST012	-	Gustafson et al. 2023	NA	2551	-	-	-	-	-	-
Helictopleurus	sicardi		Scarabaeidae	Scarabaeinae	Oniticellini		GenBank/MZHF	HesicST013	ST013	-	Gustafson et al. 2023	NA	1166	-	-	-	-	-	-
Heteronitis	ragazzii		Scarabaeidae	Scarabaeinae	Onitini		MZHF	HeragSTL10032	STL10032	Standard Kit	Wet collection	37382632	1709	SRR26503873	SAMN37855019	504	TCAGAGCC	191	ACCATGTC
Hybosorus	illigeri		Hybosoridae				Cleveland Museum of Natural History	HyillCOL4013	COL4013	Standard Kit	Wet collection	1550720	1102	SRR26503872	SAMN37855020	506	TAAGATTA	141	TACGGAAG
Ischiopsopha	sp.		Scarabaeidae	Cetoniinae			Cleveland Museum of Natural History	Isch1COL1049	COL1049	Standard Kit	Wet collection	7348112	1174	SRR26503871	SAMN37855021	506	TAAGATTA	157	AAGTGCAG
Janssensantus	c.f. inexpectatus		Scarabaeidae	Scarabaeinae	incertae sedis		MZHF	JaineSTL10221	STL10221	Standard Kit	Wet collection	21200576	1970	SRR26503870	SAMN37855022	505	CTTCGCCT	142	AAGTCCTC
Kheper	nigroaeneus		Scarabaeidae	Scarabaeinae	Scarabaeini		MZHF	KhnigSTL10036	STL10036	Standard Kit	Wet collection	8213520	1864	SRR26503869	SAMN37855023	504	TCAGAGCC	100	AAGTCCTC
Lamprima	sp.		Lucanidae				Cleveland Museum of Natural History	Lamp1COL544	COL544	Standard Kit	Wet collection	4100720	1185	SRR26503868	SAMN37855024	505	CTTCGCCT	132	ATGAGTGC
Lepanus	ustulatus		Scarabaeidae	Scarabaeinae	incertae sedis		Cleveland Museum of Natural History	LeustCOL3934	COL3934	Standard Kit	Wet collection	26111840	1660	SRR26503865	SAMN37855026	505	CTTCGCCT	185	CAACTTGG
Lepidiota	sp.		Scarabaeidae	Melolonthinae			Cleveland Museum of Natural History	Lepd1COL629	COL629	Standard Kit	Wet collection	4958432	1296	SRR26503867	SAMN37855025	504	TCAGAGCC	106	GGACAGAT
Liparochrus	sp.		Hybosoridae				Cleveland Museum of Natural History	Lipa1COL4004	COL4004	Standard Kit	Wet collection	2432472	1359	SRR26503863	SAMN37855028	505	CTTCGCCT	154	AACCAGAG
Litocopris	muticus		Scarabaeidae	Scarabaeinae	Coprini		MZHF	LimutSTL10027	STL10027	Standard Kit	Wet collection	15127936	1737	SRR26503864	SAMN37855027	505	CTTCGCCT	190	ATAGGTCC
Lucanus	capreolus		Lucanidae				Cleveland Museum of Natural History	LucapCOL3897	COL3897	Standard Kit	Wet collection	14327376	1198	SRR26503862	SAMN37855029	505	CTTCGCCT	174	TACCGGAT
Marronus	borbonicus		Scarabaeidae	Dynastinae			GenBank	Marbor	-	-	Gustafson et al. 2023	NA	155	-	-	-	-	-	-
Metacatharsius	opacus		Scarabaeidae	Scarabaeinae	incertae sedis		MZHF	MeopaSTL10017	STL10017	Standard Kit	Wet collection	13872336	1596	SRR26503861	SAMN37855030	505	CTTCGCCT	128	TTCGAAGC
Microcopris	sp.		Scarabaeidae	Scarabaeinae	Coprini	morpho 1	MZHF	Micr1STL10023	STL10023	Standard Kit	Wet collection	15510968	1965	SRR26503860	SAMN37855031	506	TAAGATTA	168	TAGGAGCT
Nanos	sp. aff. dubitatus		Scarabaeidae	Scarabaeinae	incertae sedis		GenBank	NadubST009	ST009	-	Gustafson et al. 2023	NA	450	-	-	-	-	-	-
Nanos	dubitatus		Scarabaeidae	Scarabaeinae	incertae sedis		MZHF	NadubSTL5001	STL5001	Standard Kit	Wet collection	13665048	1822	SRR26503859	SAMN37855032	505	CTTCGCCT	122	GTCGTTAC
Nanos	sp. aff. vadoni		Scarabaeidae	Scarabaeinae	incertae sedis		GenBank/MZHF	NavadST011	ST011	-	Gustafson et al. 2023	NA	601	-	-	-	-	-	-
Nesosisyphus	rotundatus		Scarabaeidae	Scarabaeinae	Sisyphini		NHMUK	NrotSTL52	STL52	hDNA	Dry collection	47708088	1528	SRR26503858	SAMN37855033	1102	AACTTAGC	41	CGACTGGA
Nicrophorus	orbicollis		Silphidae				GenBank	Nicorb	-	-	Gustafson et al. 2023	NA	36	-	-	-	-	-	-
Nicrophorus	vespilloides		Silphidae				GenBank	Nicves	-	-	Gustafson et al. 2023	NA	70	-	-	-	-	-	-
Omorgus	sp.		Trogidae				Cleveland Museum of Natural History	Omor1COL3918	COL3918	Standard Kit	Wet collection	4434904	1221	SRR26503857	SAMN37855034	504	TCAGAGCC	167	CTGATGAG
Oniticellus	cinctus	cinctus	Scarabaeidae	Scarabaeinae	Oniticellini		GenBank/MZHF	OncinST004	ST004	-	Gustafson et al. 2023	NA	1454	-	-	-	-	-
Onitis	alexis		Scarabaeidae	Scarabaeinae	Onitini		Cleveland Museum of Natural History	OnaleCOL069	COL069	Standard Kit	Wet collection	59552336	1428	SRR26503856	SAMN37855035	504	TCAGAGCC	180	CACGATTC
Onthophagus	c.f. bicavifrons		Scarabaeidae	Scarabaeinae	Onthophagini		MZHF	OnbicSTL10006	STL10006	Standard Kit	Wet collection	109130856	1331	SRR26503854	SAMN37855036	505	CTTCGCCT	177	TCAGCCTT
Onthophagus	ferox		Scarabaeidae	Scarabaeinae	Onthophagini		Cleveland Museum of Natural History	OnferCOL3469	COL3469	Standard Kit	Wet collection	15934176	2497	SRR26503853	SAMN37855037	504	TCAGAGCC	162	ATTCCGCT
Onthophagus	granulatus		Scarabaeidae	Scarabaeinae	Onthophagini		Cleveland Museum of Natural History	OngraCOL3804	COL3804	Standard Kit	Wet collection	59600440	2251	SRR26503852	SAMN37855038	504	TCAGAGCC	114	CTACAAGG
Onthophagus	probus		Scarabaeidae	Scarabaeinae	Onthophagini		MZHF	OnproSTL10015	STL10015	Standard Kit	Wet collection	42605464	1748	SRR26503851	SAMN37855039	506	TAAGATTA	111	GCATAACG
Onthophagus	taurus	taurus	Scarabaeidae	Scarabaeinae	Onthophagini		GenBank/MZHF	OntauST002	ST002	-	Gustafson et al. 2023	NA	2865	-	-	-	-	-
Onychothecus	tridentigeris		Scarabaeidae	Scarabaeinae	incertae sedis		MNHN	OntriSTL10225	STL10225	hDNA	Dry collection	3421664	1692	SRR26503850	SAMN37855040	505	CTTCGCCT	121	AACCACTC
Oryctes	borbonicus		Scarabaeidae	Dynastinae			GenBank	Orybor	-	-	Gustafson et al. 2023	NA	162	-	-	-	-	-	-
Oryctes	rhinoceros		Scarabaeidae	Dynastinae			GenBank	Oryrhi	-	-	Gustafson et al. 2023	NA	164	-	-	-	-	-	-
Phanaeus	dejeani		Scarabaeidae	Scarabaeinae	Phanaeini		C. Gillett/MZHF	PdejPH043	PH043	Standard Kit	Wet collection	27288280	2026	SRR26503849	SAMN37855041	507	ACGTCCTG	74	ACACGACC
Podotenus	suberosus		Scarabaeidae	Aphodiinae			Cleveland Museum of Natural History	PosubCOL3908	COL3908	Standard Kit	Wet collection	14628032	1574	SRR26503848	SAMN37855042	504	TCAGAGCC	179	AGCCAACT
Popillia	japonica		Scarabaeidae	Rutelinae			GenBank	Popjap	-	-	Gustafson et al. 2023	NA	150	-	-	-	-	-	-
Protaetia	brevitarsis		Scarabaeidae	Cetoniinae			GenBank	Probre	-	-	Gustafson et al. 2023	NA	66	-	-	-	-	-	-
Sarophorus	sp. aff. costatus		Scarabaeidae	Scarabaeinae	incertae sedis		GenBank/MZHF	SacosST006	ST006	-	Gustafson et al. 2023	NA	2304	-	-	-	-	-	-
Sarophorus	sp. aff. costatus		Scarabaeidae	Scarabaeinae	incertae sedis		GenBank/MZHF	SacosST007	ST007	-	Gustafson et al. 2023	NA	2383	-	-	-	-	-	-
Sarophorus	costatus		Scarabaeidae	Scarabaeinae	incertae sedis		MZHF	SacosSTL10011	STL10011	Standard Kit	Wet collection	24547824	1443	SRR26503847	SAMN37855043	506	TAAGATTA	173	CATCTGCT
Scarabaeus	westwoodi		Scarabaeidae	Scarabaeinae	Scarabaeini		MZHF	ScwesSTL10034	STL10034	Standard Kit	Wet collection	2461464	1758	SRR26503845	SAMN37855045	504	TCAGAGCC	111	GCATAACG
Sceliages	hippias		Scarabaeidae	Scarabaeinae	Scarabaeini		MZHF	SchipSTL10030	STL10030	Standard Kit	Wet collection	8583520	1753	SRR26503846	SAMN37855044	504	TCAGAGCC	102	CAGTGCTT
Semanopterus	sp.		Scarabaeidae	Dynastinae			Cleveland Museum of Natural History	Sema1COL035	COL035	Standard Kit	Wet collection	2493856	1386	SRR26503843	SAMN37855046	504	TCAGAGCC	172	AGTCTTGG
Sisyphus	schaefferi		Scarabaeidae	Scarabaeinae	Sisyphini		MZHF	SischSTL44	STL44	Standard Kit	Wet collection	10571048	1755	SRR26503842	SAMN37855047	505	CTTCGCCT	133	TCTTCGAC
Sisyphus	sordidus		Scarabaeidae	Scarabaeinae	Sisyphini		National Museum, Bloemfontein	SisorSTL6	STL6	Standard Kit	Wet collection	19847712	1687	SRR26503841	SAMN37855048	505	CTTCGCCT	100	GAACGAAG
Sisyphus (Neosisyphus)	spinipes		Scarabaeidae	Scarabaeinae	Sisyphini		National Museum, Bloemfontein	SispiSTL17	STL17	Standard Kit	Wet collection	15432792	1766	SRR26503840	SAMN37855049	505	CTTCGCCT	106	GGACAGAT
Sulcophanaeus	velutinus		Scarabaeidae	Scarabaeinae	Phanaeini		C. Gillett/MZHF	SuvelSTL56	STL56	Standard Kit	Wet collection	8554248	1864	SRR26503839	SAMN37855050	506	TAAGATTA	108	GATCCACT
Temnoplectron	lewisensis		Scarabaeidae	Scarabaeinae	incertae sedis		GenBank	Temlew	-	-	Gustafson et al. 2023	NA	271	-	-	-	-	-	-
Tesserodon	intricatum		Scarabaeidae	Scarabaeinae	incertae sedis		Cleveland Museum of Natural History	TeintCOL3114	COL3114	Standard Kit	Wet collection	6799704	2060	SRR26503838	SAMN37855051	504	TCAGAGCC	187	GGTCGTAT
Thyregis	relictus		Scarabaeidae	Scarabaeinae	incertae sedis		GenBank	Thyrel	-	-	Gustafson et al. 2023	NA	433	-	-	-	-	-	-
Trichaulax	sp.		Scarabaeidae	Cetoniinae			Cleveland Museum of Natural History	Tric1COL1050	COL1050	Standard Kit	Wet collection	3098680	1283	SRR26503837	SAMN37855052	504	TCAGAGCC	139	AGAAGTGG
Trox	sp.		Trogidae				Cleveland Museum of Natural History	Trox1COL4009	COL4009	Standard Kit	Wet collection	1054624	985	SRR26503836	SAMN37855053	506	TAAGATTA	164	GGACTACT
Trypoxylus	dichotomus		Scarabaeidae	Dynastinae			GenBank	Trydic	-	-	Gustafson et al. 2023	NA	161	-	-	-	-	-	-
Xinidium	dewitzi		Scarabaeidae	Scarabaeinae	incertae sedis		MZHF	XidewSTL10008	STL10008	Standard Kit	Wet collection	3594672	1543	SRR26503835	SAMN37855054	506	TAAGATTA	187	GGTCGTAT
Xylonichus	sp.		Scarabaeidae	Rutelinae			Cleveland Museum of Natural History	Xylo1COL066	COL066	Standard Kit	Wet collection	6717920	1347	SRR26503834	SAMN37855055	504	TCAGAGCC	117	TCATCTCC
