# Supplementary material for: From museum drawer to tree: Historical DNA phylogenomics clarifies the systematics of rare dung beetles (Coleoptera: Scarabaeinae) from museum collections
Source: PLoS One. 2024 Dec 31;19(12):e0309596. doi: 10.1371/journal.pone.0309596 (PMC11687894; doi:10.1371/journal.pone.0309596)
Supplement: S2 Table — Detailed information on plastics, chemicals and permanent material used in this study to perform the archival DNA extraction protocol. (XLSX) [file pone.0309596.s003.xlsx]

## Sheet: Table S2
PLASTICS									€
Product	Brand	Ref code	Pack amount	Units	Price	Source			Price Unit
Eppendorf tubes 2 ml	Eppendorf	12659585	1	250	18.55	CityLab			0.0742
Weighing boats	Fischer Scientific	11344125	1	500	5.56	CityLab			0.01112
1.5 ml Low retention tubes	Fischer Scientific	11569914	1	500	16.91	CityLab			0.03382
Falcon tubes 15 ml	Fisher Scientific	11849650	1	500	74.46	CityLab			0.14892
Falcon tubes 50 ml	Fisher Scientific	11512303	1	500	61.16	CityLab			0.12232
tips 5000 ul	Optifit Tip	780300	2	100	24.8	CityLab			0.248
TouchNtuff Nitrile Gloves L	Ansell	11716584	2	100	36	CityLab			0.36
							Total plastics	237.44
CHEMICALS
GuSCN	FisherScientific	10503345	1	1000 g	66.6	CityLab			0.067
NaCl 5 M	FisherScientific	10609823	1	100 ml	55.35	CityLab			0.0027675
Tween 20	FisherScientific	1706531	1	100 ml	72.1	CityLab			0.1442
2-Mercaptoethanol	FisherScientific	10367100	1	250 ml	31.88	CityLab			0.0012752
HPLC Water	FisherScientific	10543325	1	1000 ml	4.28	CityLab			0.1284
Guanidine hydrochloride	FisherScientific	10543325	1	1000 g	53.64	CityLab			0.2677
Sodium Acetate					132	VWR			0.99
EDTA					54	VWR	Total Chemicals	1317.85	0.0825
MiniElut Kit also containing PE Buffer	Qiagen	28004/28006	1	250	700	Qiagen Finland			2.8
Zymo columns	Zymo	C1016-50	1	50	148	BioSite			3.4
							1st time purchase		PRICE/SAMPLE
							Total Chem+Plastics	1555.29	8.9
PERMANENT
pipette 5000 ul	Sartorius Tacta	LH-729080	1	1	261.8	CityLab
Interlocking Four-way tube racks	Fischer Scientific	11700055	1	5	26.26	CityLab
Tips 5000 ul RACK			1	1	10.56	CityLab
Rotator	Boekel Scientific		1	1	500	Boekel Scientific
Centrifuge adapter 50 ml tubes	Eppendorf		1	1	400	CityLab
							Total permanent	1198.62
							Total	2753.91
