# Supplementary material for: From museum drawer to tree: Historical DNA phylogenomics clarifies the systematics of rare dung beetles (Coleoptera: Scarabaeinae) from museum collections
Source: PLoS One. 2024 Dec 31;19(12):e0309596. doi: 10.1371/journal.pone.0309596 (PMC11687894; doi:10.1371/journal.pone.0309596)
Supplement: S3 Table — Alignment-specific metrics, detailing various statistical measures for the UCE loci concatenated alignment. (XLSX) [file pone.0309596.s004.xlsx]

## Sheet: Table S3
Alignment_name	No_of_taxa	Alignment_length	Total_matrix_cells	Undetermined_characters	Missing_percent	No_variable_sites	Proportion_variable_sites	Parsimony_informative_sites	Proportion_parsimony_informative	AT_content	GC_content	A	C	G	T	K	M	R	Y	S	W	B	V	H	D	X	N	O	-	?
mafft-nexus-internal-trimmed-gblocks-clean-before_filters.nexus	96	675202	64819392	35927684	55.427	337955	0.501	269808	0.4	0.551	0.449	7954060	6493986	6587964	7855698	0	0	0	0	0	0	0	0	0	0	0	0	0	1123594	34804090
