# Supplementary material for: From museum drawer to tree: Historical DNA phylogenomics clarifies the systematics of rare dung beetles (Coleoptera: Scarabaeinae) from museum collections
Source: PLoS One. 2024 Dec 31;19(12):e0309596. doi: 10.1371/journal.pone.0309596 (PMC11687894; doi:10.1371/journal.pone.0309596)
Supplement: S4 Table — Alignment-specific metrics, detailing various statistical measures for UCE loci alignments from 50p dataset. (XLSX) [file pone.0309596.s005.xlsx]

## Sheet: Table S4
Alignment_name	No_of_taxa	Alignment_length	Total_matrix_cells	Undetermined_characters	Missing_percent	No_variable_sites	Proportion_variable_sites	Parsimony_informative_sites	Proportion_parsimony_informative	AT_content	GC_content	A	C	G	T	K	M	R	Y	S	W	B	V	H	D	X	N	O	-	?
uce-1000.nexus	77	180	13860	611	4.408	65	0.361	36	0.2	0.414	0.586	2495	3982	3813	2959	0	0	0	0	0	0	0	0	0	0	0	0	0	611	0
uce-1002.nexus	50	263	13150	616	4.684	133	0.506	108	0.411	0.535	0.465	3718	2902	2943	2971	0	0	0	0	0	0	0	0	0	0	0	0	0	616	0
uce-1012.nexus	72	289	20808	1117	5.368	130	0.45	98	0.339	0.561	0.439	5887	4854	3846	5104	0	0	0	0	0	0	0	0	0	0	0	0	0	1117	0
uce-1015.nexus	86	232	19952	405	2.03	68	0.293	51	0.22	0.676	0.324	6981	3320	3003	6243	0	0	0	0	0	0	0	0	0	0	0	0	0	405	0
uce-1017.nexus	93	172	15996	227	1.419	44	0.256	29	0.169	0.642	0.358	5414	2676	2979	4700	0	0	0	0	0	0	0	0	0	0	0	0	0	227	0
uce-1020.nexus	50	271	13550	810	5.978	167	0.616	127	0.469	0.367	0.633	2407	4059	4004	2270	0	0	0	0	0	0	0	0	0	0	0	0	0	810	0
uce-1021.nexus	64	150	9600	380	3.958	103	0.687	55	0.367	0.584	0.416	2552	1729	2102	2837	0	0	0	0	0	0	0	0	0	0	0	0	0	380	0
uce-1023.nexus	50	229	11450	750	6.55	138	0.603	111	0.485	0.548	0.452	2626	2412	2425	3237	0	0	0	0	0	0	0	0	0	0	0	0	0	750	0
uce-1024.nexus	69	208	14352	579	4.034	113	0.543	78	0.375	0.597	0.403	3324	3514	2050	4885	0	0	0	0	0	0	0	0	0	0	0	0	0	579	0
uce-1025.nexus	74	319	23606	1067	4.52	148	0.464	124	0.389	0.565	0.435	6764	4046	5711	6018	0	0	0	0	0	0	0	0	0	0	0	0	0	1067	0
uce-1026.nexus	84	257	21588	677	3.136	79	0.307	63	0.245	0.458	0.542	4806	5418	5903	4784	0	0	0	0	0	0	0	0	0	0	0	0	0	677	0
uce-1037.nexus	51	186	9486	411	4.333	97	0.522	72	0.387	0.637	0.363	3288	1683	1617	2487	0	0	0	0	0	0	0	0	0	0	0	0	0	411	0
uce-1048.nexus	83	196	16268	288	1.77	52	0.265	36	0.184	0.418	0.582	3932	3992	5306	2750	0	0	0	0	0	0	0	0	0	0	0	0	0	288	0
uce-106.nexus	52	272	14144	506	3.577	108	0.397	102	0.375	0.534	0.466	3076	3455	2911	4196	0	0	0	0	0	0	0	0	0	0	0	0	0	506	0
uce-1065.nexus	54	277	14958	576	3.851	115	0.415	109	0.394	0.431	0.569	2703	4227	3950	3502	0	0	0	0	0	0	0	0	0	0	0	0	0	576	0
uce-1071.nexus	48	212	10176	309	3.037	83	0.392	70	0.33	0.514	0.486	3260	2276	2520	1811	0	0	0	0	0	0	0	0	0	0	0	0	0	309	0
uce-1072.nexus	52	242	12584	471	3.743	109	0.45	104	0.43	0.501	0.499	3312	3055	3006	2740	0	0	0	0	0	0	0	0	0	0	0	0	0	471	0
uce-1084.nexus	56	204	11424	298	2.609	84	0.412	75	0.368	0.556	0.444	3103	2541	2403	3079	0	0	0	0	0	0	0	0	0	0	0	0	0	298	0
uce-1094.nexus	48	206	9888	79	0.799	74	0.359	61	0.296	0.498	0.502	2316	2817	2118	2558	0	0	0	0	0	0	0	0	0	0	0	0	0	79	0
uce-1103.nexus	79	308	24332	593	2.437	111	0.36	89	0.289	0.521	0.479	5275	6207	5158	7099	0	0	0	0	0	0	0	0	0	0	0	0	0	593	0
uce-1108.nexus	65	254	16510	747	4.525	113	0.445	86	0.339	0.589	0.411	4492	3238	3235	4798	0	0	0	0	0	0	0	0	0	0	0	0	0	747	0
uce-1115.nexus	55	298	16390	595	3.63	151	0.507	132	0.443	0.558	0.442	4093	3513	3485	4704	0	0	0	0	0	0	0	0	0	0	0	0	0	595	0
uce-1120.nexus	48	482	23136	972	4.201	211	0.438	174	0.361	0.441	0.559	4264	6409	5964	5527	0	0	0	0	0	0	0	0	0	0	0	0	0	972	0
uce-1130.nexus	57	249	14193	686	4.833	154	0.618	111	0.446	0.563	0.437	4751	2766	3156	2834	0	0	0	0	0	0	0	0	0	0	0	0	0	686	0
uce-1131.nexus	56	156	8736	57	0.652	64	0.41	44	0.282	0.487	0.513	2481	2051	2404	1743	0	0	0	0	0	0	0	0	0	0	0	0	0	57	0
uce-1143.nexus	56	280	15680	641	4.088	143	0.511	120	0.429	0.574	0.426	4777	3136	3268	3858	0	0	0	0	0	0	0	0	0	0	0	0	0	641	0
uce-1152.nexus	54	280	15120	726	4.802	128	0.457	112	0.4	0.561	0.439	4608	2871	3466	3449	0	0	0	0	0	0	0	0	0	0	0	0	0	726	0
uce-1153.nexus	54	312	16848	248	1.472	128	0.41	112	0.359	0.509	0.491	5132	3818	4337	3313	0	0	0	0	0	0	0	0	0	0	0	0	0	248	0
uce-1159.nexus	61	94	5734	23	0.401	28	0.298	25	0.266	0.425	0.575	1273	1953	1328	1157	0	0	0	0	0	0	0	0	0	0	0	0	0	23	0
uce-1162.nexus	52	143	7436	138	1.856	57	0.399	43	0.301	0.425	0.575	1598	1844	2349	1507	0	0	0	0	0	0	0	0	0	0	0	0	0	138	0
uce-1163.nexus	58	234	13572	275	2.026	115	0.491	98	0.419	0.517	0.483	3051	3295	3129	3822	0	0	0	0	0	0	0	0	0	0	0	0	0	275	0
uce-1164.nexus	63	148	9324	205	2.199	34	0.23	31	0.209	0.52	0.48	2594	2168	2205	2152	0	0	0	0	0	0	0	0	0	0	0	0	0	205	0
uce-1182.nexus	52	234	12168	547	4.495	121	0.517	93	0.397	0.514	0.486	3198	2841	2789	2793	0	0	0	0	0	0	0	0	0	0	0	0	0	547	0
uce-1184.nexus	75	182	13650	430	3.15	94	0.516	77	0.423	0.559	0.441	3595	2983	2861	3781	0	0	0	0	0	0	0	0	0	0	0	0	0	430	0
uce-1188.nexus	53	222	11766	678	5.762	108	0.486	100	0.45	0.546	0.454	3420	2369	2732	2567	0	0	0	0	0	0	0	0	0	0	0	0	0	678	0
uce-1191.nexus	48	253	12144	364	2.997	100	0.395	91	0.36	0.533	0.467	3453	2602	2900	2825	0	0	0	0	0	0	0	0	0	0	0	0	0	364	0
uce-1202.nexus	52	310	16120	920	5.707	168	0.542	156	0.503	0.425	0.575	2233	4514	4224	4229	0	0	0	0	0	0	0	0	0	0	0	0	0	920	0
uce-1204.nexus	52	218	11336	325	2.867	92	0.422	77	0.353	0.488	0.512	2840	2306	3327	2538	0	0	0	0	0	0	0	0	0	0	0	0	0	325	0
uce-1205.nexus	61	169	10309	183	1.775	64	0.379	57	0.337	0.439	0.561	2024	2372	3304	2426	0	0	0	0	0	0	0	0	0	0	0	0	0	183	0
uce-1208.nexus	53	378	20034	987	4.927	195	0.516	152	0.402	0.43	0.57	3773	4356	6457	4461	0	0	0	0	0	0	0	0	0	0	0	0	0	987	0
uce-1211.nexus	67	261	17487	759	4.34	119	0.456	91	0.349	0.504	0.496	4071	3953	4355	4349	0	0	0	0	0	0	0	0	0	0	0	0	0	759	0
uce-1229.nexus	57	209	11913	316	2.653	87	0.416	69	0.33	0.532	0.468	2332	2790	2641	3834	0	0	0	0	0	0	0	0	0	0	0	0	0	316	0
uce-1240.nexus	82	210	17220	474	2.753	124	0.59	84	0.4	0.621	0.379	5458	2810	3542	4936	0	0	0	0	0	0	0	0	0	0	0	0	0	474	0
uce-1245.nexus	52	204	10608	238	2.244	93	0.456	75	0.368	0.506	0.494	2851	2321	2797	2401	0	0	0	0	0	0	0	0	0	0	0	0	0	238	0
uce-1260.nexus	50	215	10750	377	3.507	102	0.474	75	0.349	0.509	0.491	2858	2375	2716	2424	0	0	0	0	0	0	0	0	0	0	0	0	0	377	0
uce-1266.nexus	48	286	13728	401	2.921	144	0.503	119	0.416	0.582	0.418	3865	2650	2923	3889	0	0	0	0	0	0	0	0	0	0	0	0	0	401	0
uce-1272.nexus	69	224	15456	728	4.71	115	0.513	84	0.375	0.571	0.429	4006	2826	3510	4386	0	0	0	0	0	0	0	0	0	0	0	0	0	728	0
uce-1274.nexus	69	122	8418	71	0.843	50	0.41	38	0.311	0.599	0.401	2506	1759	1588	2494	0	0	0	0	0	0	0	0	0	0	0	0	0	71	0
uce-1282.nexus	87	143	12441	162	1.302	50	0.35	35	0.245	0.597	0.403	3377	2286	2657	3959	0	0	0	0	0	0	0	0	0	0	0	0	0	162	0
uce-1290.nexus	63	119	7497	113	1.507	65	0.546	43	0.361	0.365	0.635	1554	1759	2933	1138	0	0	0	0	0	0	0	0	0	0	0	0	0	113	0
uce-1291.nexus	72	117	8424	139	1.65	46	0.393	24	0.205	0.611	0.389	2386	1581	1639	2679	0	0	0	0	0	0	0	0	0	0	0	0	0	139	0
uce-1293.nexus	83	245	20335	908	4.465	130	0.531	99	0.404	0.487	0.513	4616	4707	5305	4799	0	0	0	0	0	0	0	0	0	0	0	0	0	908	0
uce-1298.nexus	68	170	11560	157	1.358	92	0.541	79	0.465	0.404	0.596	1964	2540	4261	2638	0	0	0	0	0	0	0	0	0	0	0	0	0	157	0
uce-13.nexus	84	435	36540	1825	4.995	178	0.409	148	0.34	0.509	0.491	10495	8025	8996	7199	0	0	0	0	0	0	0	0	0	0	0	0	0	1825	0
uce-1315.nexus	59	167	9853	163	1.654	65	0.389	59	0.353	0.48	0.52	2558	2090	2949	2093	0	0	0	0	0	0	0	0	0	0	0	0	0	163	0
uce-1333.nexus	60	214	12840	477	3.715	91	0.425	77	0.36	0.559	0.441	3492	2739	2714	3418	0	0	0	0	0	0	0	0	0	0	0	0	0	477	0
uce-1334.nexus	60	134	8040	124	1.542	58	0.433	49	0.366	0.489	0.511	1929	1836	2206	1945	0	0	0	0	0	0	0	0	0	0	0	0	0	124	0
uce-1338.nexus	81	203	16443	613	3.728	75	0.369	52	0.256	0.549	0.451	3969	4072	3086	4703	0	0	0	0	0	0	0	0	0	0	0	0	0	613	0
uce-1348.nexus	64	312	19968	1086	5.439	162	0.519	118	0.378	0.445	0.555	5414	5009	5476	2983	0	0	0	0	0	0	0	0	0	0	0	0	0	1086	0
uce-1363.nexus	70	145	10150	250	2.463	67	0.462	52	0.359	0.53	0.47	3172	2379	2279	2070	0	0	0	0	0	0	0	0	0	0	0	0	0	250	0
uce-1364.nexus	50	207	10350	64	0.618	76	0.367	71	0.343	0.478	0.522	1913	2938	2430	3005	0	0	0	0	0	0	0	0	0	0	0	0	0	64	0
uce-1365.nexus	66	200	13200	825	6.25	97	0.485	71	0.355	0.362	0.638	2008	4041	3872	2454	0	0	0	0	0	0	0	0	0	0	0	0	0	825	0
uce-1366.nexus	71	220	15620	823	5.269	88	0.4	59	0.268	0.523	0.477	4469	3561	3456	3311	0	0	0	0	0	0	0	0	0	0	0	0	0	823	0
uce-1372.nexus	49	232	11368	239	2.102	102	0.44	86	0.371	0.477	0.523	2520	2778	3037	2794	0	0	0	0	0	0	0	0	0	0	0	0	0	239	0
uce-1376.nexus	56	246	13776	248	1.8	98	0.398	78	0.317	0.546	0.454	2778	2747	3409	4594	0	0	0	0	0	0	0	0	0	0	0	0	0	248	0
uce-1388.nexus	52	223	11596	295	2.544	108	0.484	92	0.413	0.572	0.428	3845	1943	2891	2622	0	0	0	0	0	0	0	0	0	0	0	0	0	295	0
uce-14.nexus	69	322	22218	1308	5.887	196	0.609	120	0.373	0.541	0.459	5881	5679	3957	5393	0	0	0	0	0	0	0	0	0	0	0	0	0	1308	0
uce-1403.nexus	70	160	11200	413	3.688	57	0.356	42	0.263	0.585	0.415	3040	2010	2484	3253	0	0	0	0	0	0	0	0	0	0	0	0	0	413	0
uce-1410.nexus	71	104	7384	30	0.406	42	0.404	31	0.298	0.709	0.291	2604	990	1150	2610	0	0	0	0	0	0	0	0	0	0	0	0	0	30	0
uce-1414.nexus	48	200	9600	376	3.917	99	0.495	83	0.415	0.496	0.504	2172	2189	2465	2398	0	0	0	0	0	0	0	0	0	0	0	0	0	376	0
uce-1418.nexus	85	145	12325	333	2.702	31	0.214	25	0.172	0.583	0.417	3537	2493	2516	3446	0	0	0	0	0	0	0	0	0	0	0	0	0	333	0
uce-1429.nexus	51	253	12903	543	4.208	126	0.498	100	0.395	0.503	0.497	3203	2602	3546	3009	0	0	0	0	0	0	0	0	0	0	0	0	0	543	0
uce-1430.nexus	91	180	16380	582	3.553	79	0.439	54	0.3	0.54	0.46	4661	4294	2966	3877	0	0	0	0	0	0	0	0	0	0	0	0	0	582	0
uce-1441.nexus	72	178	12816	378	2.949	93	0.522	76	0.427	0.602	0.398	3844	2215	2721	3658	0	0	0	0	0	0	0	0	0	0	0	0	0	378	0
uce-1447.nexus	67	152	10184	50	0.491	49	0.322	43	0.283	0.531	0.469	2250	1729	3021	3134	0	0	0	0	0	0	0	0	0	0	0	0	0	50	0
uce-1449.nexus	50	182	9100	108	1.187	71	0.39	64	0.352	0.512	0.488	2710	1825	2557	1900	0	0	0	0	0	0	0	0	0	0	0	0	0	108	0
uce-1452.nexus	71	193	13703	1069	7.801	115	0.596	89	0.461	0.555	0.445	3576	2923	2716	3419	0	0	0	0	0	0	0	0	0	0	0	0	0	1069	0
uce-1453.nexus	49	122	5978	168	2.81	51	0.418	39	0.32	0.604	0.396	1868	1065	1237	1640	0	0	0	0	0	0	0	0	0	0	0	0	0	168	0
uce-1456.nexus	89	254	22606	404	1.787	76	0.299	65	0.256	0.362	0.638	3954	7478	6685	4085	0	0	0	0	0	0	0	0	0	0	0	0	0	404	0
uce-1457.nexus	68	222	15096	480	3.18	123	0.554	71	0.32	0.517	0.483	2985	3605	3438	4588	0	0	0	0	0	0	0	0	0	0	0	0	0	480	0
uce-1458.nexus	61	124	7564	219	2.895	52	0.419	42	0.339	0.545	0.455	2313	1717	1621	1694	0	0	0	0	0	0	0	0	0	0	0	0	0	219	0
uce-1459.nexus	65	244	15860	543	3.424	126	0.516	99	0.406	0.619	0.381	5187	2128	3700	4302	0	0	0	0	0	0	0	0	0	0	0	0	0	543	0
uce-1485.nexus	81	121	9801	211	2.153	46	0.38	36	0.298	0.414	0.586	1983	2174	3446	1987	0	0	0	0	0	0	0	0	0	0	0	0	0	211	0
uce-1487.nexus	72	112	8064	65	0.806	38	0.339	29	0.259	0.597	0.403	2341	1541	1686	2431	0	0	0	0	0	0	0	0	0	0	0	0	0	65	0
uce-149.nexus	92	152	13984	506	3.618	45	0.296	34	0.224	0.652	0.348	4400	2446	2234	4398	0	0	0	0	0	0	0	0	0	0	0	0	0	506	0
uce-1496.nexus	67	180	12060	382	3.167	82	0.456	67	0.372	0.548	0.452	2864	2507	2757	3550	0	0	0	0	0	0	0	0	0	0	0	0	0	382	0
uce-1497.nexus	51	157	8007	392	4.896	87	0.554	64	0.408	0.541	0.459	1998	1781	1719	2117	0	0	0	0	0	0	0	0	0	0	0	0	0	392	0
uce-1499.nexus	48	247	11856	377	3.18	123	0.498	110	0.445	0.482	0.518	3338	3166	2790	2185	0	0	0	0	0	0	0	0	0	0	0	0	0	377	0
uce-1500.nexus	70	179	12530	86	0.686	50	0.279	36	0.201	0.419	0.581	2452	3129	4099	2764	0	0	0	0	0	0	0	0	0	0	0	0	0	86	0
uce-1501.nexus	80	174	13920	322	2.313	81	0.466	54	0.31	0.633	0.367	3720	2769	2217	4892	0	0	0	0	0	0	0	0	0	0	0	0	0	322	0
uce-1503.nexus	55	113	6215	158	2.542	54	0.478	41	0.363	0.523	0.477	1219	1312	1580	1946	0	0	0	0	0	0	0	0	0	0	0	0	0	158	0
uce-1504.nexus	58	146	8468	312	3.684	58	0.397	39	0.267	0.645	0.355	2730	1569	1310	2547	0	0	0	0	0	0	0	0	0	0	0	0	0	312	0
uce-1505.nexus	48	207	9936	289	2.909	85	0.411	50	0.242	0.543	0.457	2367	2552	1849	2879	0	0	0	0	0	0	0	0	0	0	0	0	0	289	0
uce-1506.nexus	60	103	6180	113	1.828	40	0.388	26	0.252	0.59	0.41	1681	1543	943	1900	0	0	0	0	0	0	0	0	0	0	0	0	0	113	0
uce-1508.nexus	83	126	10458	156	1.492	43	0.341	30	0.238	0.396	0.604	1960	2235	3997	2110	0	0	0	0	0	0	0	0	0	0	0	0	0	156	0
uce-151.nexus	67	127	8509	88	1.034	53	0.417	41	0.323	0.445	0.555	1860	2339	2333	1889	0	0	0	0	0	0	0	0	0	0	0	0	0	88	0
uce-1510.nexus	58	161	9338	667	7.143	78	0.484	60	0.373	0.527	0.473	2427	1613	2463	2168	0	0	0	0	0	0	0	0	0	0	0	0	0	667	0
uce-1511.nexus	53	137	7261	320	4.407	55	0.401	27	0.197	0.64	0.36	1980	1122	1377	2462	0	0	0	0	0	0	0	0	0	0	0	0	0	320	0
uce-1514.nexus	53	189	10017	49	0.489	66	0.349	60	0.317	0.479	0.521	2231	2788	2402	2547	0	0	0	0	0	0	0	0	0	0	0	0	0	49	0
uce-1517.nexus	52	245	12740	347	2.724	89	0.363	75	0.306	0.38	0.62	2803	3627	4047	1916	0	0	0	0	0	0	0	0	0	0	0	0	0	347	0
uce-1522.nexus	55	286	15730	697	4.431	123	0.43	105	0.367	0.408	0.592	3387	5429	3484	2733	0	0	0	0	0	0	0	0	0	0	0	0	0	697	0
uce-1529.nexus	62	265	16430	703	4.279	149	0.562	128	0.483	0.615	0.385	4265	2937	3107	5418	0	0	0	0	0	0	0	0	0	0	0	0	0	703	0
uce-1530.nexus	55	168	9240	229	2.478	82	0.488	62	0.369	0.594	0.406	3122	1796	1865	2228	0	0	0	0	0	0	0	0	0	0	0	0	0	229	0
uce-1534.nexus	49	356	17444	408	2.339	159	0.447	145	0.407	0.46	0.54	4305	4169	5012	3550	0	0	0	0	0	0	0	0	0	0	0	0	0	408	0
uce-154.nexus	64	164	10496	487	4.64	90	0.549	61	0.372	0.471	0.529	2196	2696	2595	2522	0	0	0	0	0	0	0	0	0	0	0	0	0	487	0
uce-1546.nexus	61	162	9882	458	4.635	108	0.667	86	0.531	0.5	0.5	2332	2106	2608	2378	0	0	0	0	0	0	0	0	0	0	0	0	0	458	0
uce-155.nexus	69	100	6900	139	2.014	34	0.34	29	0.29	0.548	0.452	1745	1223	1837	1956	0	0	0	0	0	0	0	0	0	0	0	0	0	139	0
uce-1554.nexus	65	234	15210	473	3.11	94	0.402	79	0.338	0.489	0.511	3666	3980	3549	3542	0	0	0	0	0	0	0	0	0	0	0	0	0	473	0
uce-156.nexus	72	141	10152	159	1.566	57	0.404	51	0.362	0.576	0.424	3429	2076	2169	2319	0	0	0	0	0	0	0	0	0	0	0	0	0	159	0
uce-1561.nexus	60	289	17340	614	3.541	121	0.419	88	0.304	0.529	0.471	5319	3574	4318	3515	0	0	0	0	0	0	0	0	0	0	0	0	0	614	0
uce-1562.nexus	63	216	13608	344	2.528	105	0.486	89	0.412	0.554	0.446	4109	2801	3107	3247	0	0	0	0	0	0	0	0	0	0	0	0	0	344	0
uce-1569.nexus	70	123	8610	245	2.846	53	0.431	37	0.301	0.587	0.413	2574	1660	1798	2333	0	0	0	0	0	0	0	0	0	0	0	0	0	245	0
uce-1571.nexus	56	215	12040	456	3.787	101	0.47	79	0.367	0.599	0.401	3319	2282	2352	3631	0	0	0	0	0	0	0	0	0	0	0	0	0	456	0
uce-1572.nexus	51	117	5967	107	1.793	59	0.504	46	0.393	0.483	0.517	1378	1542	1485	1455	0	0	0	0	0	0	0	0	0	0	0	0	0	107	0
uce-1579.nexus	55	172	9460	223	2.357	45	0.262	27	0.157	0.529	0.471	2276	2453	1886	2622	0	0	0	0	0	0	0	0	0	0	0	0	0	223	0
uce-1582.nexus	67	144	9648	238	2.467	71	0.493	64	0.444	0.563	0.437	2616	2158	1960	2676	0	0	0	0	0	0	0	0	0	0	0	0	0	238	0
uce-1586.nexus	88	238	20944	358	1.709	77	0.324	60	0.252	0.641	0.359	6328	3363	4032	6863	0	0	0	0	0	0	0	0	0	0	0	0	0	358	0
uce-1588.nexus	62	192	11904	535	4.494	70	0.365	49	0.255	0.633	0.367	3284	2303	1853	3929	0	0	0	0	0	0	0	0	0	0	0	0	0	535	0
uce-1591.nexus	49	155	7595	168	2.212	88	0.568	74	0.477	0.578	0.422	2711	1308	1827	1581	0	0	0	0	0	0	0	0	0	0	0	0	0	168	0
uce-1599.nexus	50	267	13350	885	6.629	155	0.581	128	0.479	0.448	0.552	2240	3055	3813	3357	0	0	0	0	0	0	0	0	0	0	0	0	0	885	0
uce-1607.nexus	52	259	13468	863	6.408	173	0.668	111	0.429	0.484	0.516	2916	3628	2883	3178	0	0	0	0	0	0	0	0	0	0	0	0	0	863	0
uce-1608.nexus	70	216	15120	516	3.413	89	0.412	56	0.259	0.652	0.348	4795	2138	2937	4734	0	0	0	0	0	0	0	0	0	0	0	0	0	516	0
uce-1609.nexus	81	304	24624	636	2.583	72	0.237	47	0.155	0.537	0.463	6572	5421	5655	6340	0	0	0	0	0	0	0	0	0	0	0	0	0	636	0
uce-1610.nexus	90	166	14940	182	1.218	66	0.398	38	0.229	0.644	0.356	5368	2845	2414	4131	0	0	0	0	0	0	0	0	0	0	0	0	0	182	0
uce-162.nexus	76	117	8892	494	5.556	58	0.496	36	0.308	0.481	0.519	2171	1944	2409	1874	0	0	0	0	0	0	0	0	0	0	0	0	0	494	0
uce-1621.nexus	48	254	12192	889	7.292	108	0.425	74	0.291	0.552	0.448	2495	2999	2065	3744	0	0	0	0	0	0	0	0	0	0	0	0	0	889	0
uce-1624.nexus	71	189	13419	837	6.237	94	0.497	56	0.296	0.516	0.484	3664	3003	3125	2790	0	0	0	0	0	0	0	0	0	0	0	0	0	837	0
uce-1625.nexus	69	188	12972	626	4.826	75	0.399	49	0.261	0.561	0.439	3308	2429	2992	3617	0	0	0	0	0	0	0	0	0	0	0	0	0	626	0
uce-1626.nexus	76	130	9880	133	1.346	46	0.354	30	0.231	0.504	0.496	2124	3442	1388	2793	0	0	0	0	0	0	0	0	0	0	0	0	0	133	0
uce-1632.nexus	86	118	10148	106	1.045	14	0.119	6	0.051	0.565	0.435	2774	2055	2317	2896	0	0	0	0	0	0	0	0	0	0	0	0	0	106	0
uce-1633.nexus	80	217	17360	166	0.956	32	0.147	19	0.088	0.577	0.423	5339	3267	4011	4577	0	0	0	0	0	0	0	0	0	0	0	0	0	166	0
uce-1635.nexus	62	148	9176	182	1.983	60	0.405	39	0.264	0.531	0.469	2134	2205	2018	2637	0	0	0	0	0	0	0	0	0	0	0	0	0	182	0
uce-1637.nexus	74	156	11544	248	2.148	70	0.449	43	0.276	0.518	0.482	3210	2758	2695	2633	0	0	0	0	0	0	0	0	0	0	0	0	0	248	0
uce-1638.nexus	84	173	14532	440	3.028	90	0.52	64	0.37	0.589	0.411	3505	3004	2746	4837	0	0	0	0	0	0	0	0	0	0	0	0	0	440	0
uce-1640.nexus	84	145	12180	318	2.611	73	0.503	48	0.331	0.55	0.45	3022	3068	2259	3513	0	0	0	0	0	0	0	0	0	0	0	0	0	318	0
uce-1645.nexus	50	197	9850	382	3.878	97	0.492	77	0.391	0.573	0.427	3311	2235	1818	2104	0	0	0	0	0	0	0	0	0	0	0	0	0	382	0
uce-1646.nexus	51	203	10353	81	0.782	92	0.453	77	0.379	0.594	0.406	3251	1741	2431	2849	0	0	0	0	0	0	0	0	0	0	0	0	0	81	0
uce-165.nexus	56	252	14112	653	4.627	89	0.353	80	0.317	0.539	0.461	3850	3403	2803	3403	0	0	0	0	0	0	0	0	0	0	0	0	0	653	0
uce-166.nexus	57	217	12369	173	1.399	95	0.438	85	0.392	0.442	0.558	2595	3214	3593	2794	0	0	0	0	0	0	0	0	0	0	0	0	0	173	0
uce-1666.nexus	86	238	20468	480	2.345	81	0.34	64	0.269	0.562	0.438	5050	5066	3696	6176	0	0	0	0	0	0	0	0	0	0	0	0	0	480	0
uce-1673.nexus	56	247	13832	458	3.311	118	0.478	108	0.437	0.487	0.513	4129	2833	4041	2371	0	0	0	0	0	0	0	0	0	0	0	0	0	458	0
uce-1675.nexus	55	284	15620	953	6.101	119	0.419	102	0.359	0.397	0.603	3257	4064	4800	2546	0	0	0	0	0	0	0	0	0	0	0	0	0	953	0
uce-1676.nexus	58	288	16704	388	2.323	127	0.441	108	0.375	0.435	0.565	3871	4081	5135	3229	0	0	0	0	0	0	0	0	0	0	0	0	0	388	0
uce-1680.nexus	66	111	7326	50	0.683	40	0.36	28	0.252	0.543	0.457	2653	1195	2132	1296	0	0	0	0	0	0	0	0	0	0	0	0	0	50	0
uce-1686.nexus	54	82	4428	12	0.271	49	0.598	29	0.354	0.563	0.437	1519	863	1071	963	0	0	0	0	0	0	0	0	0	0	0	0	0	12	0
uce-1687.nexus	51	139	7089	392	5.53	62	0.446	51	0.367	0.565	0.435	1901	1631	1294	1871	0	0	0	0	0	0	0	0	0	0	0	0	0	392	0
uce-17.nexus	50	174	8700	334	3.839	76	0.437	51	0.293	0.459	0.541	1758	2138	2416	2054	0	0	0	0	0	0	0	0	0	0	0	0	0	334	0
uce-1739.nexus	61	265	16165	530	3.279	101	0.381	68	0.257	0.545	0.455	3725	3257	3849	4804	0	0	0	0	0	0	0	0	0	0	0	0	0	530	0
uce-1750.nexus	56	197	11032	434	3.934	82	0.416	58	0.294	0.39	0.61	2175	3315	3151	1957	0	0	0	0	0	0	0	0	0	0	0	0	0	434	0
uce-1751.nexus	60	119	7140	37	0.518	54	0.454	47	0.395	0.445	0.555	1422	2296	1645	1740	0	0	0	0	0	0	0	0	0	0	0	0	0	37	0
uce-1762.nexus	49	266	13034	651	4.995	118	0.444	105	0.395	0.39	0.61	1910	3441	4118	2914	0	0	0	0	0	0	0	0	0	0	0	0	0	651	0
uce-1766.nexus	58	242	14036	619	4.41	100	0.413	83	0.343	0.488	0.512	3412	2667	4208	3130	0	0	0	0	0	0	0	0	0	0	0	0	0	619	0
uce-1777.nexus	89	112	9968	72	0.722	33	0.295	16	0.143	0.656	0.344	3251	1632	1782	3231	0	0	0	0	0	0	0	0	0	0	0	0	0	72	0
uce-1782.nexus	63	232	14616	321	2.196	110	0.474	88	0.379	0.543	0.457	4267	3167	3375	3486	0	0	0	0	0	0	0	0	0	0	0	0	0	321	0
uce-1788.nexus	89	130	11570	239	2.066	41	0.315	31	0.238	0.624	0.376	3663	2459	1800	3409	0	0	0	0	0	0	0	0	0	0	0	0	0	239	0
uce-1790.nexus	57	118	6726	144	2.141	46	0.39	40	0.339	0.501	0.499	1855	1621	1662	1444	0	0	0	0	0	0	0	0	0	0	0	0	0	144	0
uce-1791.nexus	58	177	10266	382	3.721	102	0.576	71	0.401	0.554	0.446	2802	1975	2423	2684	0	0	0	0	0	0	0	0	0	0	0	0	0	382	0
uce-1793.nexus	82	225	18450	653	3.539	64	0.284	41	0.182	0.596	0.404	5487	4143	3024	5143	0	0	0	0	0	0	0	0	0	0	0	0	0	653	0
uce-1795.nexus	85	162	13770	358	2.6	44	0.272	26	0.16	0.608	0.392	4944	2596	2661	3211	0	0	0	0	0	0	0	0	0	0	0	0	0	358	0
uce-181.nexus	73	254	18542	473	2.551	92	0.362	79	0.311	0.464	0.536	3766	4772	4904	4627	0	0	0	0	0	0	0	0	0	0	0	0	0	473	0
uce-19.nexus	48	331	15888	632	3.978	133	0.402	121	0.366	0.501	0.499	3227	3982	3647	4400	0	0	0	0	0	0	0	0	0	0	0	0	0	632	0
uce-191.nexus	68	159	10812	160	1.48	81	0.509	60	0.377	0.551	0.449	2893	2972	1808	2979	0	0	0	0	0	0	0	0	0	0	0	0	0	160	0
uce-2000.nexus	63	166	10458	302	2.888	101	0.608	75	0.452	0.549	0.451	2840	2239	2345	2732	0	0	0	0	0	0	0	0	0	0	0	0	0	302	0
uce-2004.nexus	58	177	10266	247	2.406	89	0.503	85	0.48	0.55	0.45	3336	2149	2364	2170	0	0	0	0	0	0	0	0	0	0	0	0	0	247	0
uce-2007.nexus	49	263	12887	443	3.438	158	0.601	141	0.536	0.581	0.419	4167	2175	3043	3059	0	0	0	0	0	0	0	0	0	0	0	0	0	443	0
uce-2010.nexus	64	149	9536	231	2.422	61	0.409	52	0.349	0.509	0.491	2730	2002	2568	2005	0	0	0	0	0	0	0	0	0	0	0	0	0	231	0
uce-2011.nexus	65	204	13260	293	2.21	85	0.417	58	0.284	0.683	0.317	3545	1919	2187	5316	0	0	0	0	0	0	0	0	0	0	0	0	0	293	0
uce-2012.nexus	53	206	10918	600	5.496	127	0.617	97	0.471	0.594	0.406	2863	2067	2098	3290	0	0	0	0	0	0	0	0	0	0	0	0	0	600	0
uce-2013.nexus	57	170	9690	421	4.345	117	0.688	79	0.465	0.649	0.351	2916	1895	1357	3101	0	0	0	0	0	0	0	0	0	0	0	0	0	421	0
uce-2017.nexus	52	317	16484	686	4.162	181	0.571	149	0.47	0.503	0.497	4768	3073	4797	3160	0	0	0	0	0	0	0	0	0	0	0	0	0	686	0
uce-2018.nexus	61	189	11529	168	1.457	114	0.603	80	0.423	0.554	0.446	2811	2742	2330	3478	0	0	0	0	0	0	0	0	0	0	0	0	0	168	0
uce-2021.nexus	62	140	8680	118	1.359	67	0.479	52	0.371	0.61	0.39	2989	1466	1873	2234	0	0	0	0	0	0	0	0	0	0	0	0	0	118	0
uce-2022.nexus	61	176	10736	623	5.803	110	0.625	72	0.409	0.578	0.422	2801	2066	2191	3055	0	0	0	0	0	0	0	0	0	0	0	0	0	623	0
uce-2028.nexus	55	221	12155	656	5.397	136	0.615	115	0.52	0.517	0.483	2443	2783	2745	3528	0	0	0	0	0	0	0	0	0	0	0	0	0	656	0
uce-2031.nexus	56	199	11144	406	3.643	93	0.467	53	0.266	0.555	0.445	3825	2354	2417	2142	0	0	0	0	0	0	0	0	0	0	0	0	0	406	0
uce-2033.nexus	63	264	16632	999	6.006	158	0.598	136	0.515	0.625	0.375	4636	2170	3675	5152	0	0	0	0	0	0	0	0	0	0	0	0	0	999	0
uce-2035.nexus	48	389	18672	977	5.232	210	0.54	145	0.373	0.541	0.459	4668	3704	4408	4915	0	0	0	0	0	0	0	0	0	0	0	0	0	977	0
uce-2036.nexus	77	146	11242	235	2.09	52	0.356	35	0.24	0.431	0.569	2191	3512	2743	2561	0	0	0	0	0	0	0	0	0	0	0	0	0	235	0
uce-2039.nexus	50	152	7600	458	6.026	87	0.572	70	0.461	0.566	0.434	1972	1686	1405	2079	0	0	0	0	0	0	0	0	0	0	0	0	0	458	0
uce-2040.nexus	50	319	15950	610	3.824	194	0.608	153	0.48	0.57	0.43	4332	2874	3716	4418	0	0	0	0	0	0	0	0	0	0	0	0	0	610	0
uce-2042.nexus	66	177	11682	530	4.537	87	0.492	45	0.254	0.638	0.362	3786	1653	2371	3342	0	0	0	0	0	0	0	0	0	0	0	0	0	530	0
uce-2043.nexus	50	144	7200	177	2.458	78	0.542	69	0.479	0.601	0.399	1877	1281	1523	2342	0	0	0	0	0	0	0	0	0	0	0	0	0	177	0
uce-2044.nexus	62	156	9672	354	3.66	102	0.654	73	0.468	0.509	0.491	2544	2289	2284	2201	0	0	0	0	0	0	0	0	0	0	0	0	0	354	0
uce-2046.nexus	71	172	12212	393	3.218	96	0.558	75	0.436	0.638	0.362	3801	2386	1884	3748	0	0	0	0	0	0	0	0	0	0	0	0	0	393	0
uce-2048.nexus	51	216	11016	357	3.241	109	0.505	94	0.435	0.553	0.447	3481	2191	2578	2409	0	0	0	0	0	0	0	0	0	0	0	0	0	357	0
uce-2053.nexus	70	196	13720	607	4.424	77	0.393	41	0.209	0.592	0.408	4218	2565	2798	3532	0	0	0	0	0	0	0	0	0	0	0	0	0	607	0
uce-2056.nexus	61	188	11468	299	2.607	99	0.527	67	0.356	0.552	0.448	3023	2537	2469	3140	0	0	0	0	0	0	0	0	0	0	0	0	0	299	0
uce-2057.nexus	59	132	7788	158	2.029	57	0.432	49	0.371	0.608	0.392	2150	1595	1396	2489	0	0	0	0	0	0	0	0	0	0	0	0	0	158	0
uce-2058.nexus	48	208	9984	352	3.526	126	0.606	92	0.442	0.606	0.394	3374	1793	2009	2456	0	0	0	0	0	0	0	0	0	0	0	0	0	352	0
uce-2060.nexus	52	131	6812	175	2.569	113	0.863	88	0.672	0.611	0.389	2290	1351	1231	1765	0	0	0	0	0	0	0	0	0	0	0	0	0	175	0
uce-2061.nexus	58	269	15602	698	4.474	143	0.532	123	0.457	0.578	0.422	5157	2600	3696	3451	0	0	0	0	0	0	0	0	0	0	0	0	0	698	0
uce-2062.nexus	59	114	6726	151	2.245	40	0.351	32	0.281	0.594	0.406	2400	1160	1510	1505	0	0	0	0	0	0	0	0	0	0	0	0	0	151	0
uce-2065.nexus	62	148	9176	401	4.37	96	0.649	53	0.358	0.586	0.414	2370	1665	1953	2787	0	0	0	0	0	0	0	0	0	0	0	0	0	401	0
uce-2069.nexus	53	142	7526	210	2.79	54	0.38	38	0.268	0.549	0.451	1795	1801	1512	2208	0	0	0	0	0	0	0	0	0	0	0	0	0	210	0
uce-2070.nexus	49	189	9261	319	3.445	116	0.614	89	0.471	0.561	0.439	2622	2263	1666	2391	0	0	0	0	0	0	0	0	0	0	0	0	0	319	0
uce-2075.nexus	62	335	20770	720	3.467	159	0.475	150	0.448	0.465	0.535	6415	4878	5849	2908	0	0	0	0	0	0	0	0	0	0	0	0	0	720	0
uce-2079.nexus	62	245	15190	259	1.705	136	0.555	119	0.486	0.4	0.6	2839	4525	4419	3148	0	0	0	0	0	0	0	0	0	0	0	0	0	259	0
uce-2080.nexus	61	286	17446	892	5.113	167	0.584	118	0.413	0.599	0.401	4785	3289	3350	5130	0	0	0	0	0	0	0	0	0	0	0	0	0	892	0
uce-2087.nexus	68	138	9384	159	1.694	74	0.536	48	0.348	0.525	0.475	2536	2797	1588	2304	0	0	0	0	0	0	0	0	0	0	0	0	0	159	0
uce-2089.nexus	52	143	7436	165	2.219	79	0.552	70	0.49	0.601	0.399	2462	1433	1470	1906	0	0	0	0	0	0	0	0	0	0	0	0	0	165	0
uce-2090.nexus	55	214	11770	517	4.393	147	0.687	110	0.514	0.42	0.58	1768	3123	3404	2958	0	0	0	0	0	0	0	0	0	0	0	0	0	517	0
uce-2091.nexus	60	330	19800	528	2.667	180	0.545	159	0.482	0.476	0.524	4825	4775	5313	4359	0	0	0	0	0	0	0	0	0	0	0	0	0	528	0
uce-2098.nexus	50	165	8250	64	0.776	77	0.467	69	0.418	0.476	0.524	1802	2392	1893	2099	0	0	0	0	0	0	0	0	0	0	0	0	0	64	0
uce-2102.nexus	60	127	7620	157	2.06	61	0.48	53	0.417	0.515	0.485	1753	1867	1745	2098	0	0	0	0	0	0	0	0	0	0	0	0	0	157	0
uce-2104.nexus	57	137	7809	2	0.026	68	0.496	57	0.416	0.562	0.438	2783	1847	1574	1603	0	0	0	0	0	0	0	0	0	0	0	0	0	2	0
uce-2107.nexus	51	204	10404	735	7.065	122	0.598	82	0.402	0.606	0.394	3203	2038	1776	2652	0	0	0	0	0	0	0	0	0	0	0	0	0	735	0
uce-2109.nexus	58	260	15080	681	4.516	184	0.708	146	0.562	0.564	0.436	4594	2827	3467	3511	0	0	0	0	0	0	0	0	0	0	0	0	0	681	0
uce-211.nexus	77	123	9471	208	2.196	40	0.325	37	0.301	0.597	0.403	1909	2417	1315	3622	0	0	0	0	0	0	0	0	0	0	0	0	0	208	0
uce-2110.nexus	58	189	10962	302	2.755	105	0.556	81	0.429	0.594	0.406	3467	2046	2283	2864	0	0	0	0	0	0	0	0	0	0	0	0	0	302	0
uce-2111.nexus	61	259	15799	854	5.405	139	0.537	91	0.351	0.6	0.4	4870	3014	2959	4102	0	0	0	0	0	0	0	0	0	0	0	0	0	854	0
uce-2114.nexus	50	230	11500	412	3.583	158	0.687	116	0.504	0.582	0.418	2954	2449	2184	3501	0	0	0	0	0	0	0	0	0	0	0	0	0	412	0
uce-2115.nexus	56	123	6888	245	3.557	50	0.407	27	0.22	0.616	0.384	2027	1277	1275	2064	0	0	0	0	0	0	0	0	0	0	0	0	0	245	0
uce-2116.nexus	58	242	14036	381	2.714	131	0.541	81	0.335	0.558	0.442	3971	3566	2471	3647	0	0	0	0	0	0	0	0	0	0	0	0	0	381	0
uce-2117.nexus	60	93	5580	172	3.082	51	0.548	34	0.366	0.37	0.63	1137	1652	1758	861	0	0	0	0	0	0	0	0	0	0	0	0	0	172	0
uce-2120.nexus	50	209	10450	303	2.9	132	0.632	110	0.526	0.529	0.471	3106	1673	3103	2265	0	0	0	0	0	0	0	0	0	0	0	0	0	303	0
uce-2121.nexus	70	136	9520	96	1.008	53	0.39	45	0.331	0.484	0.516	2848	2145	2720	1711	0	0	0	0	0	0	0	0	0	0	0	0	0	96	0
uce-2122.nexus	64	132	8448	80	0.947	93	0.705	73	0.553	0.434	0.566	1673	2550	2185	1960	0	0	0	0	0	0	0	0	0	0	0	0	0	80	0
uce-2123.nexus	68	162	11016	364	3.304	92	0.568	69	0.426	0.619	0.381	3372	2023	2042	3215	0	0	0	0	0	0	0	0	0	0	0	0	0	364	0
uce-2124.nexus	58	174	10092	366	3.627	110	0.632	73	0.42	0.581	0.419	2321	1927	2144	3334	0	0	0	0	0	0	0	0	0	0	0	0	0	366	0
uce-2125.nexus	69	132	9108	359	3.942	74	0.561	61	0.462	0.545	0.455	2951	1598	2389	1811	0	0	0	0	0	0	0	0	0	0	0	0	0	359	0
uce-2126.nexus	67	214	14338	367	2.56	73	0.341	65	0.304	0.496	0.504	3205	4369	2679	3718	0	0	0	0	0	0	0	0	0	0	0	0	0	367	0
uce-2127.nexus	50	156	7800	118	1.513	91	0.583	68	0.436	0.502	0.498	1798	1653	2168	2063	0	0	0	0	0	0	0	0	0	0	0	0	0	118	0
uce-2128.nexus	66	228	15048	687	4.565	91	0.399	65	0.285	0.602	0.398	3711	3528	2201	4921	0	0	0	0	0	0	0	0	0	0	0	0	0	687	0
uce-2129.nexus	55	184	10120	525	5.188	102	0.554	85	0.462	0.522	0.478	1982	2049	2531	3033	0	0	0	0	0	0	0	0	0	0	0	0	0	525	0
uce-213.nexus	53	170	9010	234	2.597	57	0.335	47	0.276	0.491	0.509	2101	2170	2302	2203	0	0	0	0	0	0	0	0	0	0	0	0	0	234	0
uce-2130.nexus	68	262	17816	675	3.789	100	0.382	78	0.298	0.612	0.388	5346	3457	3190	5148	0	0	0	0	0	0	0	0	0	0	0	0	0	675	0
uce-2134.nexus	52	168	8736	198	2.266	99	0.589	75	0.446	0.506	0.494	1930	2227	1988	2393	0	0	0	0	0	0	0	0	0	0	0	0	0	198	0
uce-2135.nexus	54	239	12906	958	7.423	132	0.552	99	0.414	0.598	0.402	2983	2133	2677	4155	0	0	0	0	0	0	0	0	0	0	0	0	0	958	0
uce-2141.nexus	58	110	6380	104	1.63	53	0.482	35	0.318	0.609	0.391	2467	1527	925	1357	0	0	0	0	0	0	0	0	0	0	0	0	0	104	0
uce-2142.nexus	52	288	14976	958	6.397	183	0.635	163	0.566	0.481	0.519	3405	2909	4349	3355	0	0	0	0	0	0	0	0	0	0	0	0	0	958	0
uce-2148.nexus	54	199	10746	363	3.378	110	0.553	75	0.377	0.589	0.411	3420	2020	2238	2705	0	0	0	0	0	0	0	0	0	0	0	0	0	363	0
uce-2150.nexus	64	186	11904	399	3.352	137	0.737	98	0.527	0.56	0.44	2548	1878	3183	3896	0	0	0	0	0	0	0	0	0	0	0	0	0	399	0
uce-2151.nexus	57	288	16416	564	3.436	125	0.434	109	0.378	0.514	0.486	3992	3415	4306	4139	0	0	0	0	0	0	0	0	0	0	0	0	0	564	0
uce-2154.nexus	63	281	17703	778	4.395	142	0.505	124	0.441	0.543	0.457	5303	3281	4468	3873	0	0	0	0	0	0	0	0	0	0	0	0	0	778	0
uce-2155.nexus	67	206	13802	558	4.043	130	0.631	87	0.422	0.631	0.369	3628	3016	1890	4710	0	0	0	0	0	0	0	0	0	0	0	0	0	558	0
uce-2161.nexus	52	181	9412	50	0.531	73	0.403	66	0.365	0.553	0.447	2484	1677	2513	2688	0	0	0	0	0	0	0	0	0	0	0	0	0	50	0
uce-2165.nexus	51	211	10761	291	2.704	100	0.474	90	0.427	0.561	0.439	2680	1957	2644	3189	0	0	0	0	0	0	0	0	0	0	0	0	0	291	0
uce-2169.nexus	76	133	10108	177	1.751	59	0.444	48	0.361	0.535	0.465	2419	2362	2254	2896	0	0	0	0	0	0	0	0	0	0	0	0	0	177	0
uce-2170.nexus	48	268	12864	452	3.514	135	0.504	117	0.437	0.406	0.594	2466	4245	3121	2580	0	0	0	0	0	0	0	0	0	0	0	0	0	452	0
uce-2171.nexus	53	347	18391	849	4.616	171	0.493	162	0.467	0.526	0.474	4690	4751	3560	4541	0	0	0	0	0	0	0	0	0	0	0	0	0	849	0
uce-2172.nexus	57	159	9063	384	4.237	87	0.547	68	0.428	0.612	0.388	2999	1738	1627	2315	0	0	0	0	0	0	0	0	0	0	0	0	0	384	0
uce-2174.nexus	62	156	9672	561	5.8	83	0.532	68	0.436	0.506	0.494	2725	2253	2258	1875	0	0	0	0	0	0	0	0	0	0	0	0	0	561	0
uce-2176.nexus	57	183	10431	431	4.132	90	0.492	74	0.404	0.57	0.43	2791	2090	2217	2902	0	0	0	0	0	0	0	0	0	0	0	0	0	431	0
uce-2177.nexus	51	325	16575	762	4.597	177	0.545	154	0.474	0.58	0.42	4445	3108	3550	4710	0	0	0	0	0	0	0	0	0	0	0	0	0	762	0
uce-2179.nexus	60	292	17520	1094	6.244	130	0.445	117	0.401	0.528	0.472	5795	3729	4019	2883	0	0	0	0	0	0	0	0	0	0	0	0	0	1094	0
uce-2180.nexus	56	285	15960	730	4.574	197	0.691	179	0.628	0.602	0.398	4250	2445	3611	4924	0	0	0	0	0	0	0	0	0	0	0	0	0	730	0
uce-2181.nexus	50	151	7550	294	3.894	94	0.623	80	0.53	0.537	0.463	1813	1884	1483	2076	0	0	0	0	0	0	0	0	0	0	0	0	0	294	0
uce-2182.nexus	62	137	8494	454	5.345	115	0.839	94	0.686	0.508	0.492	2272	2017	1938	1813	0	0	0	0	0	0	0	0	0	0	0	0	0	454	0
uce-2185.nexus	63	200	12600	259	2.056	90	0.45	55	0.275	0.595	0.405	3778	2541	2462	3560	0	0	0	0	0	0	0	0	0	0	0	0	0	259	0
uce-2188.nexus	48	214	10272	460	4.478	122	0.57	107	0.5	0.581	0.419	2959	1537	2554	2762	0	0	0	0	0	0	0	0	0	0	0	0	0	460	0
uce-2189.nexus	59	202	11918	614	5.152	118	0.584	88	0.436	0.543	0.457	2908	2268	2907	3221	0	0	0	0	0	0	0	0	0	0	0	0	0	614	0
uce-2190.nexus	54	196	10584	314	2.967	94	0.48	85	0.434	0.525	0.475	2951	2498	2396	2425	0	0	0	0	0	0	0	0	0	0	0	0	0	314	0
uce-2192.nexus	57	126	7182	123	1.713	57	0.452	47	0.373	0.581	0.419	2225	1192	1767	1875	0	0	0	0	0	0	0	0	0	0	0	0	0	123	0
uce-2194.nexus	52	276	14352	514	3.581	131	0.475	121	0.438	0.551	0.449	4002	2657	3603	3576	0	0	0	0	0	0	0	0	0	0	0	0	0	514	0
uce-2196.nexus	59	150	8850	154	1.74	74	0.493	53	0.353	0.521	0.479	2308	2056	2107	2225	0	0	0	0	0	0	0	0	0	0	0	0	0	154	0
uce-2200.nexus	53	210	11130	179	1.608	183	0.871	139	0.662	0.535	0.465	2857	2409	2686	2999	0	0	0	0	0	0	0	0	0	0	0	0	0	179	0
uce-2202.nexus	66	198	13068	329	2.518	106	0.535	74	0.374	0.536	0.464	2870	2875	3025	3969	0	0	0	0	0	0	0	0	0	0	0	0	0	329	0
uce-2203.nexus	55	200	11000	326	2.964	101	0.505	86	0.43	0.56	0.44	2934	2332	2373	3035	0	0	0	0	0	0	0	0	0	0	0	0	0	326	0
uce-2204.nexus	59	205	12095	602	4.977	111	0.541	77	0.376	0.577	0.423	3170	2615	2242	3466	0	0	0	0	0	0	0	0	0	0	0	0	0	602	0
uce-2205.nexus	53	131	6943	77	1.109	71	0.542	50	0.382	0.484	0.516	1403	2274	1268	1921	0	0	0	0	0	0	0	0	0	0	0	0	0	77	0
uce-2206.nexus	92	187	17204	183	1.064	47	0.251	35	0.187	0.611	0.389	5921	3321	3306	4473	0	0	0	0	0	0	0	0	0	0	0	0	0	183	0
uce-2208.nexus	48	243	11664	547	4.69	168	0.691	136	0.56	0.519	0.481	2608	2901	2471	3137	0	0	0	0	0	0	0	0	0	0	0	0	0	547	0
uce-2210.nexus	56	183	10248	381	3.718	111	0.607	74	0.404	0.531	0.469	2636	2505	2120	2606	0	0	0	0	0	0	0	0	0	0	0	0	0	381	0
uce-2213.nexus	49	307	15043	279	1.855	161	0.524	140	0.456	0.466	0.534	4281	3529	4357	2597	0	0	0	0	0	0	0	0	0	0	0	0	0	279	0
uce-2214.nexus	55	179	9845	399	4.053	85	0.475	76	0.425	0.615	0.385	3279	1340	2308	2519	0	0	0	0	0	0	0	0	0	0	0	0	0	399	0
uce-2215.nexus	59	155	9145	329	3.598	81	0.523	47	0.303	0.513	0.487	3026	1762	2528	1500	0	0	0	0	0	0	0	0	0	0	0	0	0	329	0
uce-2217.nexus	50	201	10050	261	2.597	123	0.612	103	0.512	0.522	0.478	2538	2318	2374	2559	0	0	0	0	0	0	0	0	0	0	0	0	0	261	0
uce-2218.nexus	51	230	11730	764	6.513	128	0.557	91	0.396	0.637	0.363	3616	2234	1768	3348	0	0	0	0	0	0	0	0	0	0	0	0	0	764	0
uce-2223.nexus	57	169	9633	551	5.72	83	0.491	61	0.361	0.675	0.325	3359	868	2063	2792	0	0	0	0	0	0	0	0	0	0	0	0	0	551	0
uce-2225.nexus	60	92	5520	157	2.844	36	0.391	30	0.326	0.628	0.372	1593	971	1018	1781	0	0	0	0	0	0	0	0	0	0	0	0	0	157	0
uce-2226.nexus	55	240	13200	476	3.606	118	0.492	106	0.442	0.5	0.5	3495	3027	3329	2873	0	0	0	0	0	0	0	0	0	0	0	0	0	476	0
uce-2228.nexus	72	144	10368	77	0.743	49	0.34	38	0.264	0.646	0.354	3353	1569	2071	3298	0	0	0	0	0	0	0	0	0	0	0	0	0	77	0
uce-2229.nexus	55	330	18150	778	4.287	189	0.573	153	0.464	0.55	0.45	4653	3269	4588	4862	0	0	0	0	0	0	0	0	0	0	0	0	0	778	0
uce-2230.nexus	56	234	13104	614	4.686	118	0.504	101	0.432	0.534	0.466	3350	2133	3683	3324	0	0	0	0	0	0	0	0	0	0	0	0	0	614	0
uce-2232.nexus	70	153	10710	178	1.662	63	0.412	43	0.281	0.585	0.415	2771	2052	2326	3383	0	0	0	0	0	0	0	0	0	0	0	0	0	178	0
uce-2234.nexus	62	140	8680	139	1.601	71	0.507	65	0.464	0.472	0.528	1754	2491	2013	2283	0	0	0	0	0	0	0	0	0	0	0	0	0	139	0
uce-2235.nexus	62	315	19530	983	5.033	165	0.524	128	0.406	0.457	0.543	5303	4871	5192	3181	0	0	0	0	0	0	0	0	0	0	0	0	0	983	0
uce-2238.nexus	51	262	13362	501	3.749	143	0.546	122	0.466	0.526	0.474	3590	3143	2967	3161	0	0	0	0	0	0	0	0	0	0	0	0	0	501	0
uce-2240.nexus	54	201	10854	185	1.704	144	0.716	109	0.542	0.541	0.459	2724	2598	2295	3052	0	0	0	0	0	0	0	0	0	0	0	0	0	185	0
uce-2244.nexus	51	240	12240	891	7.279	174	0.725	146	0.608	0.584	0.416	3510	2449	2261	3129	0	0	0	0	0	0	0	0	0	0	0	0	0	891	0
uce-2245.nexus	80	183	14640	183	1.25	65	0.355	49	0.268	0.625	0.375	4913	3418	2002	4124	0	0	0	0	0	0	0	0	0	0	0	0	0	183	0
uce-2246.nexus	63	170	10710	246	2.297	97	0.571	67	0.394	0.623	0.377	3472	1682	2270	3040	0	0	0	0	0	0	0	0	0	0	0	0	0	246	0
uce-2248.nexus	61	149	9089	289	3.18	54	0.362	34	0.228	0.591	0.409	2396	1366	2239	2799	0	0	0	0	0	0	0	0	0	0	0	0	0	289	0
uce-2250.nexus	50	216	10800	504	4.667	134	0.62	103	0.477	0.532	0.468	3158	2339	2481	2318	0	0	0	0	0	0	0	0	0	0	0	0	0	504	0
uce-2251.nexus	49	145	7105	236	3.322	92	0.634	71	0.49	0.57	0.43	2164	1533	1424	1748	0	0	0	0	0	0	0	0	0	0	0	0	0	236	0
uce-2254.nexus	62	217	13454	606	4.504	114	0.525	110	0.507	0.481	0.519	2547	3054	3627	3620	0	0	0	0	0	0	0	0	0	0	0	0	0	606	0
uce-2256.nexus	54	110	5940	90	1.515	49	0.445	34	0.309	0.587	0.413	1999	1499	920	1432	0	0	0	0	0	0	0	0	0	0	0	0	0	90	0
uce-2259.nexus	56	131	7336	213	2.903	75	0.573	45	0.344	0.594	0.406	2174	1422	1467	2060	0	0	0	0	0	0	0	0	0	0	0	0	0	213	0
uce-2261.nexus	49	236	11564	645	5.578	139	0.589	98	0.415	0.57	0.43	3380	1840	2857	2842	0	0	0	0	0	0	0	0	0	0	0	0	0	645	0
uce-2264.nexus	73	201	14673	498	3.394	83	0.413	60	0.299	0.509	0.491	3328	3408	3532	3907	0	0	0	0	0	0	0	0	0	0	0	0	0	498	0
uce-2265.nexus	53	137	7261	176	2.424	82	0.599	64	0.467	0.468	0.532	1443	1471	2296	1875	0	0	0	0	0	0	0	0	0	0	0	0	0	176	0
uce-2268.nexus	58	179	10382	417	4.017	103	0.575	72	0.402	0.509	0.491	2631	2444	2460	2430	0	0	0	0	0	0	0	0	0	0	0	0	0	417	0
uce-2269.nexus	86	181	15566	304	1.953	90	0.497	60	0.331	0.587	0.413	4009	3239	3067	4947	0	0	0	0	0	0	0	0	0	0	0	0	0	304	0
uce-2270.nexus	62	186	11532	194	1.682	94	0.505	83	0.446	0.468	0.532	2168	2636	3395	3139	0	0	0	0	0	0	0	0	0	0	0	0	0	194	0
uce-2271.nexus	52	220	11440	448	3.916	96	0.436	83	0.377	0.499	0.501	2529	2530	2965	2968	0	0	0	0	0	0	0	0	0	0	0	0	0	448	0
uce-2276.nexus	66	190	12540	569	4.537	111	0.584	77	0.405	0.603	0.397	3555	2430	2285	3701	0	0	0	0	0	0	0	0	0	0	0	0	0	569	0
uce-2277.nexus	54	177	9558	527	5.514	97	0.548	92	0.52	0.482	0.518	2570	2193	2496	1772	0	0	0	0	0	0	0	0	0	0	0	0	0	527	0
uce-2278.nexus	55	258	14190	363	2.558	154	0.597	133	0.516	0.535	0.465	4216	3124	3305	3182	0	0	0	0	0	0	0	0	0	0	0	0	0	363	0
uce-2279.nexus	58	195	11310	491	4.341	141	0.723	117	0.6	0.571	0.429	3058	2523	2084	3154	0	0	0	0	0	0	0	0	0	0	0	0	0	491	0
uce-2280.nexus	50	211	10550	294	2.787	128	0.607	109	0.517	0.593	0.407	2857	2319	1861	3219	0	0	0	0	0	0	0	0	0	0	0	0	0	294	0
uce-2282.nexus	59	118	6962	231	3.318	69	0.585	53	0.449	0.502	0.498	1652	1513	1846	1720	0	0	0	0	0	0	0	0	0	0	0	0	0	231	0
uce-2284.nexus	52	341	17732	745	4.201	203	0.595	163	0.478	0.462	0.538	5336	4840	4293	2518	0	0	0	0	0	0	0	0	0	0	0	0	0	745	0
uce-2286.nexus	58	301	17458	417	2.389	138	0.458	128	0.425	0.544	0.456	5493	3056	4731	3761	0	0	0	0	0	0	0	0	0	0	0	0	0	417	0
uce-2289.nexus	55	229	12595	290	2.303	90	0.393	75	0.328	0.528	0.472	3805	2184	3640	2676	0	0	0	0	0	0	0	0	0	0	0	0	0	290	0
uce-2291.nexus	62	143	8866	282	3.181	85	0.594	67	0.469	0.596	0.404	3275	1966	1504	1839	0	0	0	0	0	0	0	0	0	0	0	0	0	282	0
uce-2292.nexus	52	155	8060	99	1.228	80	0.516	67	0.432	0.433	0.567	2453	2108	2393	1007	0	0	0	0	0	0	0	0	0	0	0	0	0	99	0
uce-2294.nexus	48	223	10704	467	4.363	83	0.372	79	0.354	0.551	0.449	2407	2118	2499	3213	0	0	0	0	0	0	0	0	0	0	0	0	0	467	0
uce-2296.nexus	54	167	9018	362	4.014	88	0.527	68	0.407	0.524	0.476	2261	2012	2124	2259	0	0	0	0	0	0	0	0	0	0	0	0	0	362	0
uce-2299.nexus	49	208	10192	505	4.955	84	0.404	71	0.341	0.511	0.489	2716	2022	2714	2235	0	0	0	0	0	0	0	0	0	0	0	0	0	505	0
uce-2300.nexus	52	381	19812	872	4.401	207	0.543	173	0.454	0.457	0.543	4114	4862	5451	4513	0	0	0	0	0	0	0	0	0	0	0	0	0	872	0
uce-2302.nexus	67	133	8911	253	2.839	47	0.353	34	0.256	0.566	0.434	2925	1965	1792	1976	0	0	0	0	0	0	0	0	0	0	0	0	0	253	0
uce-2303.nexus	63	106	6678	2	0.03	52	0.491	42	0.396	0.346	0.654	1459	2128	2238	851	0	0	0	0	0	0	0	0	0	0	0	0	0	2	0
uce-2304.nexus	72	142	10224	153	1.496	51	0.359	41	0.289	0.581	0.419	3444	1572	2660	2395	0	0	0	0	0	0	0	0	0	0	0	0	0	153	0
uce-2305.nexus	50	186	9300	69	0.742	71	0.382	64	0.344	0.532	0.468	2331	2314	2009	2577	0	0	0	0	0	0	0	0	0	0	0	0	0	69	0
uce-2308.nexus	60	216	12960	171	1.319	85	0.394	79	0.366	0.458	0.542	3121	3711	3217	2740	0	0	0	0	0	0	0	0	0	0	0	0	0	171	0
uce-2311.nexus	74	138	10212	207	2.027	57	0.413	35	0.254	0.603	0.397	3383	1828	2144	2650	0	0	0	0	0	0	0	0	0	0	0	0	0	207	0
uce-2313.nexus	52	206	10712	204	1.904	92	0.447	81	0.393	0.562	0.438	2514	2422	2176	3396	0	0	0	0	0	0	0	0	0	0	0	0	0	204	0
uce-2314.nexus	59	211	12449	494	3.968	118	0.559	99	0.469	0.647	0.353	3924	1804	2417	3810	0	0	0	0	0	0	0	0	0	0	0	0	0	494	0
uce-2318.nexus	53	184	9752	239	2.451	95	0.516	70	0.38	0.541	0.459	2418	2372	1992	2731	0	0	0	0	0	0	0	0	0	0	0	0	0	239	0
uce-2322.nexus	53	255	13515	381	2.819	152	0.596	122	0.478	0.523	0.477	2657	2607	3654	4216	0	0	0	0	0	0	0	0	0	0	0	0	0	381	0
uce-2323.nexus	51	243	12393	272	2.195	131	0.539	92	0.379	0.541	0.459	2734	3011	2560	3816	0	0	0	0	0	0	0	0	0	0	0	0	0	272	0
uce-2324.nexus	53	121	6413	112	1.746	74	0.612	54	0.446	0.585	0.415	1593	1369	1245	2094	0	0	0	0	0	0	0	0	0	0	0	0	0	112	0
uce-2329.nexus	72	234	16848	478	2.837	146	0.624	126	0.538	0.411	0.589	2970	4732	4907	3761	0	0	0	0	0	0	0	0	0	0	0	0	0	478	0
uce-2331.nexus	65	357	23205	1153	4.969	154	0.431	132	0.37	0.557	0.443	7141	4608	5177	5126	0	0	0	0	0	0	0	0	0	0	0	0	0	1153	0
uce-2333.nexus	60	135	8100	25	0.309	109	0.807	84	0.622	0.532	0.468	2512	1538	2239	1786	0	0	0	0	0	0	0	0	0	0	0	0	0	25	0
uce-2336.nexus	50	244	12200	595	4.877	134	0.549	109	0.447	0.495	0.505	3471	3091	2812	2231	0	0	0	0	0	0	0	0	0	0	0	0	0	595	0
uce-2339.nexus	54	261	14094	345	2.448	145	0.556	126	0.483	0.54	0.46	3250	2954	3367	4178	0	0	0	0	0	0	0	0	0	0	0	0	0	345	0
uce-2341.nexus	62	138	8556	127	1.484	83	0.601	71	0.514	0.494	0.506	2215	1823	2441	1950	0	0	0	0	0	0	0	0	0	0	0	0	0	127	0
uce-2342.nexus	50	150	7500	229	3.053	99	0.66	77	0.513	0.556	0.444	1819	1669	1561	2222	0	0	0	0	0	0	0	0	0	0	0	0	0	229	0
uce-2344.nexus	57	232	13224	197	1.49	107	0.461	98	0.422	0.441	0.559	2867	2805	4481	2874	0	0	0	0	0	0	0	0	0	0	0	0	0	197	0
uce-2345.nexus	49	265	12985	588	4.528	139	0.525	117	0.442	0.586	0.414	3597	2291	2861	3648	0	0	0	0	0	0	0	0	0	0	0	0	0	588	0
uce-2350.nexus	51	163	8313	236	2.839	96	0.589	90	0.552	0.563	0.437	2517	1178	2362	2020	0	0	0	0	0	0	0	0	0	0	0	0	0	236	0
uce-2352.nexus	56	190	10640	194	1.823	105	0.553	79	0.416	0.489	0.511	2652	2346	2984	2464	0	0	0	0	0	0	0	0	0	0	0	0	0	194	0
uce-2354.nexus	63	142	8946	315	3.521	90	0.634	40	0.282	0.655	0.345	2925	1461	1526	2719	0	0	0	0	0	0	0	0	0	0	0	0	0	315	0
uce-2355.nexus	48	274	13152	813	6.182	151	0.551	133	0.485	0.629	0.371	5223	2335	2269	2512	0	0	0	0	0	0	0	0	0	0	0	0	0	813	0
uce-2358.nexus	54	145	7830	127	1.622	77	0.531	56	0.386	0.669	0.331	2616	1243	1306	2538	0	0	0	0	0	0	0	0	0	0	0	0	0	127	0
uce-2359.nexus	65	235	15275	719	4.707	120	0.511	72	0.306	0.583	0.417	4465	3280	2802	4009	0	0	0	0	0	0	0	0	0	0	0	0	0	719	0
uce-2361.nexus	53	164	8692	643	7.398	114	0.695	89	0.543	0.63	0.37	2724	1211	1795	2319	0	0	0	0	0	0	0	0	0	0	0	0	0	643	0
uce-2364.nexus	60	195	11700	160	1.368	114	0.585	105	0.538	0.567	0.433	3801	2185	2814	2740	0	0	0	0	0	0	0	0	0	0	0	0	0	160	0
uce-2366.nexus	61	158	9638	237	2.459	91	0.576	54	0.342	0.589	0.411	2292	1886	1977	3246	0	0	0	0	0	0	0	0	0	0	0	0	0	237	0
uce-2371.nexus	75	88	6600	10	0.152	21	0.239	16	0.182	0.588	0.412	2555	987	1732	1316	0	0	0	0	0	0	0	0	0	0	0	0	0	10	0
uce-2372.nexus	63	162	10206	413	4.047	67	0.414	50	0.309	0.608	0.392	2844	1399	2440	3110	0	0	0	0	0	0	0	0	0	0	0	0	0	413	0
uce-2373.nexus	54	287	15498	588	3.794	140	0.488	132	0.46	0.515	0.485	3877	2910	4328	3795	0	0	0	0	0	0	0	0	0	0	0	0	0	588	0
uce-2375.nexus	53	126	6678	127	1.902	65	0.516	53	0.421	0.59	0.41	2105	1217	1474	1755	0	0	0	0	0	0	0	0	0	0	0	0	0	127	0
uce-2376.nexus	64	228	14592	606	4.153	137	0.601	123	0.539	0.519	0.481	4683	3375	3344	2584	0	0	0	0	0	0	0	0	0	0	0	0	0	606	0
uce-2380.nexus	53	272	14416	577	4.002	119	0.438	111	0.408	0.545	0.455	4328	2535	3766	3210	0	0	0	0	0	0	0	0	0	0	0	0	0	577	0
uce-2383.nexus	51	200	10200	365	3.578	107	0.535	96	0.48	0.338	0.662	1563	3523	2995	1754	0	0	0	0	0	0	0	0	0	0	0	0	0	365	0
uce-2384.nexus	53	313	16589	657	3.96	163	0.521	131	0.419	0.513	0.487	4037	3652	4124	4119	0	0	0	0	0	0	0	0	0	0	0	0	0	657	0
uce-2385.nexus	65	152	9880	254	2.571	64	0.421	44	0.289	0.571	0.429	3231	2172	1962	2261	0	0	0	0	0	0	0	0	0	0	0	0	0	254	0
uce-2387.nexus	57	196	11172	283	2.533	110	0.561	89	0.454	0.524	0.476	2684	2547	2621	3037	0	0	0	0	0	0	0	0	0	0	0	0	0	283	0
uce-2388.nexus	59	137	8083	236	2.92	61	0.445	52	0.38	0.569	0.431	1791	1676	1707	2673	0	0	0	0	0	0	0	0	0	0	0	0	0	236	0
uce-2389.nexus	57	272	15504	827	5.334	143	0.526	80	0.294	0.517	0.483	3422	2982	4093	4180	0	0	0	0	0	0	0	0	0	0	0	0	0	827	0
uce-2390.nexus	62	125	7750	160	2.065	70	0.56	54	0.432	0.535	0.465	2778	1672	1863	1277	0	0	0	0	0	0	0	0	0	0	0	0	0	160	0
uce-2392.nexus	61	385	23485	900	3.832	231	0.6	198	0.514	0.444	0.556	5811	6038	6539	4197	0	0	0	0	0	0	0	0	0	0	0	0	0	900	0
uce-2393.nexus	68	145	9860	222	2.252	81	0.559	63	0.434	0.608	0.392	2850	1691	2089	3008	0	0	0	0	0	0	0	0	0	0	0	0	0	222	0
uce-2394.nexus	53	171	9063	255	2.814	92	0.538	81	0.474	0.518	0.482	1694	2267	1975	2872	0	0	0	0	0	0	0	0	0	0	0	0	0	255	0
uce-2396.nexus	51	279	14229	416	2.924	109	0.391	103	0.369	0.481	0.519	3114	3802	3376	3521	0	0	0	0	0	0	0	0	0	0	0	0	0	416	0
uce-2397.nexus	51	186	9486	349	3.679	87	0.468	77	0.414	0.509	0.491	2336	2488	2015	2298	0	0	0	0	0	0	0	0	0	0	0	0	0	349	0
uce-2398.nexus	59	175	10325	560	5.424	92	0.526	68	0.389	0.631	0.369	3269	1857	1770	2869	0	0	0	0	0	0	0	0	0	0	0	0	0	560	0
uce-2399.nexus	63	198	12474	492	3.944	107	0.54	81	0.409	0.637	0.363	4350	2179	2174	3279	0	0	0	0	0	0	0	0	0	0	0	0	0	492	0
uce-2400.nexus	52	191	9932	427	4.299	118	0.618	92	0.482	0.437	0.563	1571	3073	2278	2583	0	0	0	0	0	0	0	0	0	0	0	0	0	427	0
uce-2401.nexus	50	216	10800	94	0.87	106	0.491	94	0.435	0.587	0.413	2714	2556	1869	3567	0	0	0	0	0	0	0	0	0	0	0	0	0	94	0
uce-2402.nexus	59	216	12744	456	3.578	116	0.537	74	0.343	0.594	0.406	3642	2712	2264	3670	0	0	0	0	0	0	0	0	0	0	0	0	0	456	0
uce-2405.nexus	56	182	10192	290	2.845	108	0.593	83	0.456	0.456	0.544	2406	2757	2630	2109	0	0	0	0	0	0	0	0	0	0	0	0	0	290	0
uce-2407.nexus	66	143	9438	286	3.03	91	0.636	67	0.469	0.624	0.376	3403	1593	1846	2310	0	0	0	0	0	0	0	0	0	0	0	0	0	286	0
uce-2408.nexus	52	196	10192	693	6.799	116	0.592	83	0.423	0.614	0.386	2861	1719	1948	2971	0	0	0	0	0	0	0	0	0	0	0	0	0	693	0
uce-2409.nexus	48	155	7440	102	1.371	77	0.497	66	0.426	0.563	0.437	1885	1069	2139	2245	0	0	0	0	0	0	0	0	0	0	0	0	0	102	0
uce-2411.nexus	63	224	14112	673	4.769	109	0.487	55	0.246	0.529	0.471	3433	3097	3218	3691	0	0	0	0	0	0	0	0	0	0	0	0	0	673	0
uce-2413.nexus	56	162	9072	142	1.565	137	0.846	113	0.698	0.457	0.543	2167	2750	2105	1908	0	0	0	0	0	0	0	0	0	0	0	0	0	142	0
uce-2414.nexus	58	109	6322	96	1.519	60	0.55	45	0.413	0.421	0.579	1157	1768	1840	1461	0	0	0	0	0	0	0	0	0	0	0	0	0	96	0
uce-2415.nexus	84	193	16212	274	1.69	114	0.591	61	0.316	0.586	0.414	4976	2800	3803	4359	0	0	0	0	0	0	0	0	0	0	0	0	0	274	0
uce-2417.nexus	52	179	9308	485	5.211	106	0.592	74	0.413	0.595	0.405	2915	1998	1577	2333	0	0	0	0	0	0	0	0	0	0	0	0	0	485	0
uce-2420.nexus	62	117	7254	227	3.129	34	0.291	26	0.222	0.606	0.394	2181	1672	1102	2072	0	0	0	0	0	0	0	0	0	0	0	0	0	227	0
uce-2421.nexus	56	141	7896	292	3.698	69	0.489	36	0.255	0.592	0.408	2219	1674	1433	2278	0	0	0	0	0	0	0	0	0	0	0	0	0	292	0
uce-2422.nexus	58	162	9396	396	4.215	76	0.469	61	0.377	0.599	0.401	2963	1921	1679	2437	0	0	0	0	0	0	0	0	0	0	0	0	0	396	0
uce-2423.nexus	77	134	10318	218	2.113	57	0.425	54	0.403	0.547	0.453	2846	1905	2678	2671	0	0	0	0	0	0	0	0	0	0	0	0	0	218	0
uce-2424.nexus	75	120	9000	193	2.144	56	0.467	26	0.217	0.657	0.343	2984	1510	1500	2813	0	0	0	0	0	0	0	0	0	0	0	0	0	193	0
uce-2425.nexus	66	171	11286	392	3.473	96	0.561	68	0.398	0.625	0.375	3228	1802	2280	3584	0	0	0	0	0	0	0	0	0	0	0	0	0	392	0
uce-2426.nexus	61	167	10187	293	2.876	119	0.713	95	0.569	0.566	0.434	2939	1991	2294	2670	0	0	0	0	0	0	0	0	0	0	0	0	0	293	0
uce-2427.nexus	51	289	14739	717	4.865	135	0.467	127	0.439	0.527	0.473	3741	3129	3515	3637	0	0	0	0	0	0	0	0	0	0	0	0	0	717	0
uce-2428.nexus	53	213	11289	516	4.571	121	0.568	99	0.465	0.45	0.55	2125	2447	3477	2724	0	0	0	0	0	0	0	0	0	0	0	0	0	516	0
uce-2429.nexus	58	147	8526	481	5.642	92	0.626	63	0.429	0.438	0.562	1813	1946	2571	1715	0	0	0	0	0	0	0	0	0	0	0	0	0	481	0
uce-243.nexus	73	114	8322	73	0.877	32	0.281	27	0.237	0.547	0.453	2035	2024	1715	2475	0	0	0	0	0	0	0	0	0	0	0	0	0	73	0
uce-2430.nexus	57	286	16302	402	2.466	143	0.5	127	0.444	0.471	0.529	3812	3714	4724	3650	0	0	0	0	0	0	0	0	0	0	0	0	0	402	0
uce-2431.nexus	55	322	17710	754	4.257	173	0.537	147	0.457	0.44	0.56	4570	4755	4748	2883	0	0	0	0	0	0	0	0	0	0	0	0	0	754	0
uce-2432.nexus	56	146	8176	206	2.52	81	0.555	57	0.39	0.63	0.37	2080	1290	1654	2946	0	0	0	0	0	0	0	0	0	0	0	0	0	206	0
uce-2433.nexus	53	135	7155	144	2.013	64	0.474	53	0.393	0.532	0.468	1990	1530	1744	1747	0	0	0	0	0	0	0	0	0	0	0	0	0	144	0
uce-2435.nexus	67	134	8978	273	3.041	58	0.433	45	0.336	0.604	0.396	2043	1905	1566	3191	0	0	0	0	0	0	0	0	0	0	0	0	0	273	0
uce-2438.nexus	57	132	7524	74	0.984	61	0.462	55	0.417	0.528	0.472	1975	1406	2112	1957	0	0	0	0	0	0	0	0	0	0	0	0	0	74	0
uce-2440.nexus	48	242	11616	335	2.884	148	0.612	121	0.5	0.482	0.518	1969	3062	2802	3448	0	0	0	0	0	0	0	0	0	0	0	0	0	335	0
uce-2442.nexus	56	215	12040	700	5.814	116	0.54	81	0.377	0.522	0.478	2944	2785	2620	2991	0	0	0	0	0	0	0	0	0	0	0	0	0	700	0
uce-2443.nexus	57	171	9747	165	1.693	87	0.509	79	0.462	0.429	0.571	2387	3090	2378	1727	0	0	0	0	0	0	0	0	0	0	0	0	0	165	0
uce-2445.nexus	59	175	10325	426	4.126	95	0.543	71	0.406	0.629	0.371	3103	1777	1904	3115	0	0	0	0	0	0	0	0	0	0	0	0	0	426	0
uce-2446.nexus	69	263	18147	558	3.075	123	0.468	75	0.285	0.523	0.477	3790	4333	4078	5388	0	0	0	0	0	0	0	0	0	0	0	0	0	558	0
uce-2447.nexus	49	322	15778	649	4.113	154	0.478	131	0.407	0.571	0.429	4517	2828	3678	4106	0	0	0	0	0	0	0	0	0	0	0	0	0	649	0
uce-2448.nexus	65	271	17615	697	3.957	130	0.48	106	0.391	0.568	0.432	4630	3771	3552	4965	0	0	0	0	0	0	0	0	0	0	0	0	0	697	0
uce-2449.nexus	54	294	15876	635	4	155	0.527	121	0.412	0.622	0.378	5239	2451	3309	4242	0	0	0	0	0	0	0	0	0	0	0	0	0	635	0
uce-245.nexus	60	207	12420	271	2.182	90	0.435	69	0.333	0.462	0.538	3380	3338	3193	2238	0	0	0	0	0	0	0	0	0	0	0	0	0	271	0
uce-2450.nexus	66	180	11880	232	1.953	76	0.422	49	0.272	0.567	0.433	3184	2648	2391	3425	0	0	0	0	0	0	0	0	0	0	0	0	0	232	0
uce-2451.nexus	55	145	7975	186	2.332	94	0.648	69	0.476	0.632	0.368	3270	1419	1446	1654	0	0	0	0	0	0	0	0	0	0	0	0	0	186	0
uce-2455.nexus	62	141	8742	289	3.306	59	0.418	31	0.22	0.655	0.345	2659	1373	1547	2874	0	0	0	0	0	0	0	0	0	0	0	0	0	289	0
uce-2457.nexus	50	164	8200	167	2.037	76	0.463	72	0.439	0.492	0.508	1961	2184	1896	1992	0	0	0	0	0	0	0	0	0	0	0	0	0	167	0
uce-2458.nexus	49	120	5880	54	0.918	56	0.467	51	0.425	0.513	0.487	1242	1306	1534	1744	0	0	0	0	0	0	0	0	0	0	0	0	0	54	0
uce-2459.nexus	55	228	12540	312	2.488	134	0.588	108	0.474	0.524	0.476	3742	3080	2741	2665	0	0	0	0	0	0	0	0	0	0	0	0	0	312	0
uce-2460.nexus	66	196	12936	700	5.411	128	0.653	108	0.551	0.569	0.431	3421	2900	2388	3527	0	0	0	0	0	0	0	0	0	0	0	0	0	700	0
uce-2462.nexus	55	190	10450	515	4.928	119	0.626	86	0.453	0.618	0.382	3384	1890	1903	2758	0	0	0	0	0	0	0	0	0	0	0	0	0	515	0
uce-2463.nexus	63	181	11403	314	2.754	103	0.569	71	0.392	0.563	0.437	3907	2317	2544	2321	0	0	0	0	0	0	0	0	0	0	0	0	0	314	0
uce-2465.nexus	54	90	4860	55	1.132	70	0.778	34	0.378	0.598	0.402	1190	1091	841	1683	0	0	0	0	0	0	0	0	0	0	0	0	0	55	0
uce-2466.nexus	69	107	7383	9	0.122	43	0.402	37	0.346	0.528	0.472	1623	1861	1620	2270	0	0	0	0	0	0	0	0	0	0	0	0	0	9	0
uce-2467.nexus	57	283	16131	654	4.054	163	0.576	141	0.498	0.496	0.504	3973	3833	3977	3694	0	0	0	0	0	0	0	0	0	0	0	0	0	654	0
uce-2469.nexus	70	232	16240	675	4.156	130	0.56	92	0.397	0.626	0.374	4854	3049	2760	4902	0	0	0	0	0	0	0	0	0	0	0	0	0	675	0
uce-2472.nexus	59	208	12272	356	2.901	132	0.635	86	0.413	0.594	0.406	3869	2651	2185	3211	0	0	0	0	0	0	0	0	0	0	0	0	0	356	0
uce-2475.nexus	56	115	6440	83	1.289	52	0.452	28	0.243	0.677	0.323	1789	982	1073	2513	0	0	0	0	0	0	0	0	0	0	0	0	0	83	0
uce-2479.nexus	62	219	13578	695	5.119	148	0.676	115	0.525	0.558	0.442	2862	2786	2903	4332	0	0	0	0	0	0	0	0	0	0	0	0	0	695	0
uce-2483.nexus	74	141	10434	305	2.923	71	0.504	64	0.454	0.441	0.559	2475	2456	3214	1984	0	0	0	0	0	0	0	0	0	0	0	0	0	305	0
uce-2485.nexus	54	185	9990	305	3.053	87	0.47	66	0.357	0.57	0.43	2857	1992	2183	2653	0	0	0	0	0	0	0	0	0	0	0	0	0	305	0
uce-2486.nexus	48	388	18624	868	4.661	198	0.51	173	0.446	0.529	0.471	4472	4219	4130	4935	0	0	0	0	0	0	0	0	0	0	0	0	0	868	0
uce-2489.nexus	50	136	6800	44	0.647	60	0.441	44	0.324	0.501	0.499	1463	1905	1464	1924	0	0	0	0	0	0	0	0	0	0	0	0	0	44	0
uce-249.nexus	48	203	9744	169	1.734	86	0.424	74	0.365	0.525	0.475	2086	2307	2236	2946	0	0	0	0	0	0	0	0	0	0	0	0	0	169	0
uce-2494.nexus	60	255	15300	375	2.451	133	0.522	117	0.459	0.527	0.473	4332	3488	3575	3530	0	0	0	0	0	0	0	0	0	0	0	0	0	375	0
uce-2495.nexus	50	209	10450	551	5.273	127	0.608	82	0.392	0.56	0.44	2977	2133	2214	2575	0	0	0	0	0	0	0	0	0	0	0	0	0	551	0
uce-2496.nexus	60	114	6840	110	1.608	63	0.553	52	0.456	0.462	0.538	1408	1692	1922	1708	0	0	0	0	0	0	0	0	0	0	0	0	0	110	0
uce-2498.nexus	59	128	7552	279	3.694	89	0.695	68	0.531	0.57	0.43	2050	1747	1380	2096	0	0	0	0	0	0	0	0	0	0	0	0	0	279	0
uce-2499.nexus	57	312	17784	588	3.306	161	0.516	149	0.478	0.44	0.56	3832	5109	4518	3737	0	0	0	0	0	0	0	0	0	0	0	0	0	588	0
uce-2502.nexus	48	190	9120	256	2.807	114	0.6	83	0.437	0.562	0.438	2824	2108	1764	2168	0	0	0	0	0	0	0	0	0	0	0	0	0	256	0
uce-2504.nexus	54	193	10422	260	2.495	123	0.637	108	0.56	0.532	0.468	3133	2373	2387	2269	0	0	0	0	0	0	0	0	0	0	0	0	0	260	0
uce-2505.nexus	48	211	10128	380	3.752	166	0.787	105	0.498	0.567	0.433	3161	2606	1611	2370	0	0	0	0	0	0	0	0	0	0	0	0	0	380	0
uce-2507.nexus	61	175	10675	382	3.578	71	0.406	45	0.257	0.644	0.356	3079	2159	1499	3556	0	0	0	0	0	0	0	0	0	0	0	0	0	382	0
uce-2508.nexus	60	200	12000	330	2.75	118	0.59	76	0.38	0.468	0.532	2857	3079	3143	2591	0	0	0	0	0	0	0	0	0	0	0	0	0	330	0
uce-2510.nexus	60	121	7260	137	1.887	70	0.579	55	0.455	0.622	0.378	2640	1297	1397	1789	0	0	0	0	0	0	0	0	0	0	0	0	0	137	0
uce-2512.nexus	55	229	12595	445	3.533	100	0.437	86	0.376	0.582	0.418	3588	2731	2338	3493	0	0	0	0	0	0	0	0	0	0	0	0	0	445	0
uce-2513.nexus	62	141	8742	267	3.054	67	0.475	56	0.397	0.539	0.461	2260	2163	1727	2325	0	0	0	0	0	0	0	0	0	0	0	0	0	267	0
uce-2522.nexus	49	276	13524	537	3.971	124	0.449	109	0.395	0.505	0.495	3489	3097	3335	3066	0	0	0	0	0	0	0	0	0	0	0	0	0	537	0
uce-2523.nexus	48	270	12960	787	6.073	110	0.407	99	0.367	0.534	0.466	2796	2866	2811	3700	0	0	0	0	0	0	0	0	0	0	0	0	0	787	0
uce-2525.nexus	52	116	6032	200	3.316	70	0.603	52	0.448	0.561	0.439	1568	1501	1062	1701	0	0	0	0	0	0	0	0	0	0	0	0	0	200	0
uce-2527.nexus	62	115	7130	65	0.912	40	0.348	21	0.183	0.577	0.423	1677	1455	1531	2402	0	0	0	0	0	0	0	0	0	0	0	0	0	65	0
uce-2528.nexus	86	265	22790	239	1.049	70	0.264	57	0.215	0.644	0.356	6908	3908	4122	7613	0	0	0	0	0	0	0	0	0	0	0	0	0	239	0
uce-2531.nexus	55	149	8195	194	2.367	79	0.53	72	0.483	0.53	0.47	2617	1514	2250	1620	0	0	0	0	0	0	0	0	0	0	0	0	0	194	0
uce-2532.nexus	48	339	16272	310	1.905	166	0.49	148	0.437	0.485	0.515	3008	4417	3819	4718	0	0	0	0	0	0	0	0	0	0	0	0	0	310	0
uce-2534.nexus	59	124	7316	66	0.902	62	0.5	52	0.419	0.539	0.461	2770	1254	2088	1138	0	0	0	0	0	0	0	0	0	0	0	0	0	66	0
uce-2535.nexus	60	174	10440	251	2.404	110	0.632	96	0.552	0.582	0.418	2949	2066	2180	2994	0	0	0	0	0	0	0	0	0	0	0	0	0	251	0
uce-2538.nexus	60	121	7260	113	1.556	55	0.455	37	0.306	0.595	0.405	2483	1788	1103	1773	0	0	0	0	0	0	0	0	0	0	0	0	0	113	0
uce-2541.nexus	68	138	9384	340	3.623	81	0.587	52	0.377	0.645	0.355	3432	1557	1661	2394	0	0	0	0	0	0	0	0	0	0	0	0	0	340	0
uce-2545.nexus	66	210	13860	570	4.113	116	0.552	88	0.419	0.547	0.453	3365	2943	3072	3910	0	0	0	0	0	0	0	0	0	0	0	0	0	570	0
uce-2546.nexus	65	190	12350	192	1.555	91	0.479	81	0.426	0.465	0.535	3373	3020	3483	2282	0	0	0	0	0	0	0	0	0	0	0	0	0	192	0
uce-2549.nexus	54	226	12204	659	5.4	121	0.535	95	0.42	0.543	0.457	3432	2473	2803	2837	0	0	0	0	0	0	0	0	0	0	0	0	0	659	0
uce-255.nexus	62	183	11346	107	0.943	90	0.492	75	0.41	0.398	0.602	2601	2943	3814	1881	0	0	0	0	0	0	0	0	0	0	0	0	0	107	0
uce-2550.nexus	52	155	8060	176	2.184	90	0.581	74	0.477	0.508	0.492	2747	2503	1372	1262	0	0	0	0	0	0	0	0	0	0	0	0	0	176	0
uce-2552.nexus	58	188	10904	354	3.247	107	0.569	80	0.426	0.596	0.404	3107	2245	2017	3181	0	0	0	0	0	0	0	0	0	0	0	0	0	354	0
uce-2553.nexus	52	115	5980	202	3.378	72	0.626	57	0.496	0.614	0.386	2238	1072	1153	1315	0	0	0	0	0	0	0	0	0	0	0	0	0	202	0
uce-2554.nexus	50	210	10500	306	2.914	92	0.438	81	0.386	0.557	0.443	2934	2456	2059	2745	0	0	0	0	0	0	0	0	0	0	0	0	0	306	0
uce-2556.nexus	56	189	10584	248	2.343	96	0.508	85	0.45	0.575	0.425	3416	1923	2482	2515	0	0	0	0	0	0	0	0	0	0	0	0	0	248	0
uce-2561.nexus	55	199	10945	391	3.572	88	0.442	79	0.397	0.605	0.395	3216	1870	2321	3147	0	0	0	0	0	0	0	0	0	0	0	0	0	391	0
uce-2564.nexus	48	245	11760	417	3.546	123	0.502	96	0.392	0.608	0.392	3146	2419	2030	3748	0	0	0	0	0	0	0	0	0	0	0	0	0	417	0
uce-2565.nexus	63	237	14931	933	6.249	99	0.418	59	0.249	0.632	0.368	4816	2727	2380	4075	0	0	0	0	0	0	0	0	0	0	0	0	0	933	0
uce-2566.nexus	53	253	13409	533	3.975	116	0.458	110	0.435	0.525	0.475	3257	2765	3361	3493	0	0	0	0	0	0	0	0	0	0	0	0	0	533	0
uce-2567.nexus	63	166	10458	179	1.712	72	0.434	55	0.331	0.684	0.316	3134	1622	1630	3893	0	0	0	0	0	0	0	0	0	0	0	0	0	179	0
uce-2568.nexus	63	149	9387	315	3.356	56	0.376	43	0.289	0.588	0.412	2295	1607	2149	3021	0	0	0	0	0	0	0	0	0	0	0	0	0	315	0
uce-2570.nexus	62	309	19158	830	4.332	103	0.333	81	0.262	0.554	0.446	4720	4020	4134	5454	0	0	0	0	0	0	0	0	0	0	0	0	0	830	0
uce-2573.nexus	53	148	7844	137	1.747	102	0.689	70	0.473	0.563	0.437	2339	1667	1700	2001	0	0	0	0	0	0	0	0	0	0	0	0	0	137	0
uce-2580.nexus	48	269	12912	635	4.918	118	0.439	104	0.387	0.568	0.432	2958	2718	2613	3988	0	0	0	0	0	0	0	0	0	0	0	0	0	635	0
uce-2581.nexus	55	222	12210	597	4.889	106	0.477	88	0.396	0.535	0.465	1996	2845	2576	4196	0	0	0	0	0	0	0	0	0	0	0	0	0	597	0
uce-2583.nexus	55	329	18095	976	5.394	230	0.699	198	0.602	0.541	0.459	4780	4171	3696	4472	0	0	0	0	0	0	0	0	0	0	0	0	0	976	0
uce-2586.nexus	62	141	8742	161	1.842	72	0.511	45	0.319	0.617	0.383	2702	1877	1408	2594	0	0	0	0	0	0	0	0	0	0	0	0	0	161	0
uce-2587.nexus	50	145	7250	273	3.766	67	0.462	39	0.269	0.633	0.367	2334	1155	1407	2081	0	0	0	0	0	0	0	0	0	0	0	0	0	273	0
uce-2588.nexus	68	144	9792	174	1.777	62	0.431	31	0.215	0.518	0.482	2456	2196	2447	2519	0	0	0	0	0	0	0	0	0	0	0	0	0	174	0
uce-2592.nexus	53	172	9116	541	5.935	70	0.407	49	0.285	0.667	0.333	3186	1276	1582	2531	0	0	0	0	0	0	0	0	0	0	0	0	0	541	0
uce-2593.nexus	64	227	14528	421	2.898	120	0.529	98	0.432	0.596	0.404	4222	2627	3071	4187	0	0	0	0	0	0	0	0	0	0	0	0	0	421	0
uce-2594.nexus	55	147	8085	208	2.573	71	0.483	55	0.374	0.541	0.459	2338	1724	1897	1918	0	0	0	0	0	0	0	0	0	0	0	0	0	208	0
uce-2595.nexus	53	104	5512	57	1.034	79	0.76	33	0.317	0.455	0.545	1003	1368	1602	1482	0	0	0	0	0	0	0	0	0	0	0	0	0	57	0
uce-2597.nexus	51	301	15351	577	3.759	223	0.741	192	0.638	0.535	0.465	4716	3587	3288	3183	0	0	0	0	0	0	0	0	0	0	0	0	0	577	0
uce-2600.nexus	56	134	7504	127	1.692	71	0.53	49	0.366	0.651	0.349	2341	1270	1303	2463	0	0	0	0	0	0	0	0	0	0	0	0	0	127	0
uce-2602.nexus	48	210	10080	477	4.732	122	0.581	87	0.414	0.586	0.414	3208	1945	2029	2421	0	0	0	0	0	0	0	0	0	0	0	0	0	477	0
uce-2603.nexus	50	386	19300	1012	5.244	203	0.526	164	0.425	0.556	0.444	6090	3764	4330	4104	0	0	0	0	0	0	0	0	0	0	0	0	0	1012	0
uce-2605.nexus	68	204	13872	731	5.27	96	0.471	80	0.392	0.617	0.383	3475	2189	2835	4642	0	0	0	0	0	0	0	0	0	0	0	0	0	731	0
uce-2606.nexus	64	302	19328	523	2.706	143	0.474	120	0.397	0.485	0.515	5356	4980	4712	3757	0	0	0	0	0	0	0	0	0	0	0	0	0	523	0
uce-2607.nexus	55	147	8085	273	3.377	80	0.544	54	0.367	0.593	0.407	2190	1865	1316	2441	0	0	0	0	0	0	0	0	0	0	0	0	0	273	0
uce-2609.nexus	60	266	15960	987	6.184	116	0.436	84	0.316	0.541	0.459	4357	3838	3030	3748	0	0	0	0	0	0	0	0	0	0	0	0	0	987	0
uce-261.nexus	56	143	8008	4	0.05	65	0.455	51	0.357	0.499	0.501	1807	2039	1972	2186	0	0	0	0	0	0	0	0	0	0	0	0	0	4	0
uce-2610.nexus	49	239	11711	327	2.792	104	0.435	94	0.393	0.535	0.465	2618	2475	2812	3479	0	0	0	0	0	0	0	0	0	0	0	0	0	327	0
uce-2616.nexus	57	149	8493	192	2.261	87	0.584	65	0.436	0.606	0.394	2197	1581	1699	2824	0	0	0	0	0	0	0	0	0	0	0	0	0	192	0
uce-2617.nexus	67	197	13199	703	5.326	117	0.594	90	0.457	0.518	0.482	3031	2357	3679	3429	0	0	0	0	0	0	0	0	0	0	0	0	0	703	0
uce-2618.nexus	53	170	9010	470	5.216	82	0.482	68	0.4	0.599	0.401	2934	2115	1317	2174	0	0	0	0	0	0	0	0	0	0	0	0	0	470	0
uce-2624.nexus	52	152	7904	1156	14.626	96	0.632	70	0.461	0.55	0.45	2070	1365	1299	2014	0	0	0	0	0	0	0	0	0	0	0	0	0	1156	0
uce-2625.nexus	59	165	9735	117	1.202	87	0.527	50	0.303	0.553	0.447	2701	2138	2167	2612	0	0	0	0	0	0	0	0	0	0	0	0	0	117	0
uce-2626.nexus	54	167	9018	259	2.872	114	0.683	83	0.497	0.487	0.513	1973	2381	2104	2301	0	0	0	0	0	0	0	0	0	0	0	0	0	259	0
uce-2628.nexus	48	179	8592	389	4.527	115	0.642	92	0.514	0.633	0.367	2900	1101	1904	2298	0	0	0	0	0	0	0	0	0	0	0	0	0	389	0
uce-2629.nexus	50	291	14550	624	4.289	156	0.536	135	0.464	0.594	0.406	5079	2594	3083	3170	0	0	0	0	0	0	0	0	0	0	0	0	0	624	0
uce-2630.nexus	53	144	7632	143	1.874	51	0.354	39	0.271	0.511	0.489	2031	2009	1666	1783	0	0	0	0	0	0	0	0	0	0	0	0	0	143	0
uce-2631.nexus	65	196	12740	665	5.22	102	0.52	65	0.332	0.601	0.399	3265	2693	2131	3986	0	0	0	0	0	0	0	0	0	0	0	0	0	665	0
uce-2633.nexus	53	293	15529	679	4.372	115	0.392	106	0.362	0.413	0.587	3911	3501	5218	2220	0	0	0	0	0	0	0	0	0	0	0	0	0	679	0
uce-2634.nexus	48	306	14688	672	4.575	173	0.565	114	0.373	0.554	0.446	3841	3454	2800	3921	0	0	0	0	0	0	0	0	0	0	0	0	0	672	0
uce-2638.nexus	60	91	5460	3	0.055	33	0.363	23	0.253	0.587	0.413	1538	947	1304	1668	0	0	0	0	0	0	0	0	0	0	0	0	0	3	0
uce-2640.nexus	52	347	18044	1259	6.977	178	0.513	167	0.481	0.591	0.409	4067	2862	4009	5847	0	0	0	0	0	0	0	0	0	0	0	0	0	1259	0
uce-2641.nexus	53	212	11236	396	3.524	127	0.599	85	0.401	0.531	0.469	2940	2733	2353	2814	0	0	0	0	0	0	0	0	0	0	0	0	0	396	0
uce-2642.nexus	66	196	12936	285	2.203	129	0.658	95	0.485	0.652	0.348	4349	2087	2312	3903	0	0	0	0	0	0	0	0	0	0	0	0	0	285	0
uce-2643.nexus	51	259	13209	514	3.891	157	0.606	132	0.51	0.49	0.51	3198	3511	2964	3022	0	0	0	0	0	0	0	0	0	0	0	0	0	514	0
uce-2648.nexus	52	307	15964	642	4.022	168	0.547	137	0.446	0.503	0.497	3142	3094	4551	4535	0	0	0	0	0	0	0	0	0	0	0	0	0	642	0
uce-2649.nexus	72	154	11088	149	1.344	59	0.383	40	0.26	0.549	0.451	3273	2562	2375	2729	0	0	0	0	0	0	0	0	0	0	0	0	0	149	0
uce-2650.nexus	52	105	5460	6	0.11	54	0.514	43	0.41	0.468	0.532	1397	1752	1149	1156	0	0	0	0	0	0	0	0	0	0	0	0	0	6	0
uce-2652.nexus	49	154	7546	22	0.292	79	0.513	67	0.435	0.436	0.564	2208	1872	2378	1066	0	0	0	0	0	0	0	0	0	0	0	0	0	22	0
uce-2653.nexus	59	206	12154	838	6.895	129	0.626	85	0.413	0.626	0.374	3817	2152	2088	3259	0	0	0	0	0	0	0	0	0	0	0	0	0	838	0
uce-2654.nexus	54	235	12690	426	3.357	112	0.477	99	0.421	0.533	0.467	3896	3100	2627	2641	0	0	0	0	0	0	0	0	0	0	0	0	0	426	0
uce-2655.nexus	48	288	13824	509	3.682	164	0.569	120	0.417	0.511	0.489	3467	3298	3231	3319	0	0	0	0	0	0	0	0	0	0	0	0	0	509	0
uce-2659.nexus	58	225	13050	369	2.828	127	0.564	105	0.467	0.599	0.401	3997	2434	2650	3600	0	0	0	0	0	0	0	0	0	0	0	0	0	369	0
uce-2661.nexus	67	212	14204	1005	7.075	141	0.665	104	0.491	0.629	0.371	3845	2366	2458	4530	0	0	0	0	0	0	0	0	0	0	0	0	0	1005	0
uce-2665.nexus	49	171	8379	39	0.465	91	0.532	77	0.45	0.529	0.471	1723	2250	1674	2693	0	0	0	0	0	0	0	0	0	0	0	0	0	39	0
uce-2668.nexus	54	319	17226	721	4.186	195	0.611	157	0.492	0.474	0.526	4455	4277	4410	3363	0	0	0	0	0	0	0	0	0	0	0	0	0	721	0
uce-2671.nexus	62	143	8866	160	1.805	84	0.587	71	0.497	0.651	0.349	3279	1754	1284	2389	0	0	0	0	0	0	0	0	0	0	0	0	0	160	0
uce-2674.nexus	67	151	10117	359	3.548	102	0.675	45	0.298	0.581	0.419	2866	2184	1911	2797	0	0	0	0	0	0	0	0	0	0	0	0	0	359	0
uce-2675.nexus	54	229	12366	335	2.709	134	0.585	123	0.537	0.583	0.417	4514	2252	2773	2492	0	0	0	0	0	0	0	0	0	0	0	0	0	335	0
uce-2677.nexus	50	146	7300	238	3.26	96	0.658	81	0.555	0.541	0.459	2098	1665	1586	1713	0	0	0	0	0	0	0	0	0	0	0	0	0	238	0
uce-2678.nexus	50	152	7600	330	4.342	97	0.638	67	0.441	0.49	0.51	1545	1870	1830	2025	0	0	0	0	0	0	0	0	0	0	0	0	0	330	0
uce-2679.nexus	65	268	17420	741	4.254	134	0.5	106	0.396	0.525	0.475	4671	3691	4235	4082	0	0	0	0	0	0	0	0	0	0	0	0	0	741	0
uce-2680.nexus	73	170	12410	128	1.031	132	0.776	84	0.494	0.586	0.414	3995	2999	2087	3201	0	0	0	0	0	0	0	0	0	0	0	0	0	128	0
uce-2682.nexus	57	144	8208	295	3.594	93	0.646	71	0.493	0.502	0.498	2465	1949	1988	1511	0	0	0	0	0	0	0	0	0	0	0	0	0	295	0
uce-2684.nexus	51	273	13923	787	5.653	133	0.487	112	0.41	0.521	0.479	3737	2611	3664	3124	0	0	0	0	0	0	0	0	0	0	0	0	0	787	0
uce-2692.nexus	50	291	14550	654	4.495	164	0.564	138	0.474	0.578	0.422	3822	2844	3008	4222	0	0	0	0	0	0	0	0	0	0	0	0	0	654	0
uce-2693.nexus	63	127	8001	250	3.125	56	0.441	36	0.283	0.538	0.462	1870	1575	2003	2303	0	0	0	0	0	0	0	0	0	0	0	0	0	250	0
uce-2695.nexus	48	165	7920	502	6.338	68	0.412	52	0.315	0.665	0.335	1768	1426	1056	3168	0	0	0	0	0	0	0	0	0	0	0	0	0	502	0
uce-2700.nexus	54	368	19872	917	4.615	213	0.579	170	0.462	0.58	0.42	6753	3197	4741	4264	0	0	0	0	0	0	0	0	0	0	0	0	0	917	0
uce-2701.nexus	71	185	13135	746	5.679	98	0.53	83	0.449	0.578	0.422	2948	2736	2491	4214	0	0	0	0	0	0	0	0	0	0	0	0	0	746	0
uce-2703.nexus	51	312	15912	850	5.342	175	0.561	158	0.506	0.481	0.519	3998	3701	4130	3233	0	0	0	0	0	0	0	0	0	0	0	0	0	850	0
uce-2705.nexus	54	115	6210	198	3.188	64	0.557	41	0.357	0.517	0.483	1436	1412	1495	1669	0	0	0	0	0	0	0	0	0	0	0	0	0	198	0
uce-2707.nexus	48	221	10608	144	1.357	103	0.466	94	0.425	0.506	0.494	2708	2316	2855	2585	0	0	0	0	0	0	0	0	0	0	0	0	0	144	0
uce-2708.nexus	52	218	11336	655	5.778	116	0.532	90	0.413	0.498	0.502	3079	2266	3134	2202	0	0	0	0	0	0	0	0	0	0	0	0	0	655	0
uce-2709.nexus	63	142	8946	78	0.872	88	0.62	77	0.542	0.427	0.573	1721	1782	3303	2062	0	0	0	0	0	0	0	0	0	0	0	0	0	78	0
uce-2710.nexus	77	141	10857	139	1.28	63	0.447	54	0.383	0.582	0.418	3460	2151	2323	2784	0	0	0	0	0	0	0	0	0	0	0	0	0	139	0
uce-2711.nexus	49	190	9310	305	3.276	106	0.558	74	0.389	0.598	0.402	2502	2037	1582	2884	0	0	0	0	0	0	0	0	0	0	0	0	0	305	0
uce-2712.nexus	66	138	9108	351	3.854	83	0.601	61	0.442	0.622	0.378	2294	1437	1865	3161	0	0	0	0	0	0	0	0	0	0	0	0	0	351	0
uce-2714.nexus	67	98	6566	289	4.401	84	0.857	45	0.459	0.636	0.364	2397	1126	1137	1617	0	0	0	0	0	0	0	0	0	0	0	0	0	289	0
uce-2715.nexus	63	156	9828	346	3.521	86	0.551	45	0.288	0.651	0.349	3028	2030	1275	3149	0	0	0	0	0	0	0	0	0	0	0	0	0	346	0
uce-2716.nexus	56	222	12432	312	2.51	90	0.405	81	0.365	0.458	0.542	2249	3159	3421	3291	0	0	0	0	0	0	0	0	0	0	0	0	0	312	0
uce-2718.nexus	56	186	10416	36	0.346	83	0.446	76	0.409	0.529	0.471	3141	1932	2959	2348	0	0	0	0	0	0	0	0	0	0	0	0	0	36	0
uce-2722.nexus	48	152	7296	39	0.535	70	0.461	64	0.421	0.436	0.564	1373	2099	1996	1789	0	0	0	0	0	0	0	0	0	0	0	0	0	39	0
uce-2724.nexus	49	205	10045	425	4.231	124	0.605	88	0.429	0.607	0.393	2935	1920	1874	2891	0	0	0	0	0	0	0	0	0	0	0	0	0	425	0
uce-2726.nexus	64	172	11008	415	3.77	88	0.512	54	0.314	0.637	0.363	3539	2057	1796	3201	0	0	0	0	0	0	0	0	0	0	0	0	0	415	0
uce-2728.nexus	61	108	6588	124	1.882	74	0.685	32	0.296	0.552	0.448	2010	1287	1612	1555	0	0	0	0	0	0	0	0	0	0	0	0	0	124	0
uce-2729.nexus	57	184	10488	204	1.945	97	0.527	78	0.424	0.584	0.416	2764	1963	2320	3237	0	0	0	0	0	0	0	0	0	0	0	0	0	204	0
uce-2730.nexus	51	265	13515	699	5.172	164	0.619	146	0.551	0.558	0.442	3348	3243	2415	3810	0	0	0	0	0	0	0	0	0	0	0	0	0	699	0
uce-2731.nexus	56	158	8848	254	2.871	76	0.481	64	0.405	0.566	0.434	2385	1776	1945	2488	0	0	0	0	0	0	0	0	0	0	0	0	0	254	0
uce-2732.nexus	50	219	10950	491	4.484	97	0.443	89	0.406	0.582	0.418	2959	2107	2259	3134	0	0	0	0	0	0	0	0	0	0	0	0	0	491	0
uce-2735.nexus	69	138	9522	146	1.533	71	0.514	47	0.341	0.618	0.382	2748	2084	1501	3043	0	0	0	0	0	0	0	0	0	0	0	0	0	146	0
uce-2736.nexus	66	198	13068	371	2.839	81	0.409	53	0.268	0.546	0.454	3028	3157	2607	3905	0	0	0	0	0	0	0	0	0	0	0	0	0	371	0
uce-2737.nexus	81	199	16119	487	3.021	87	0.437	70	0.352	0.465	0.535	4239	3676	4696	3021	0	0	0	0	0	0	0	0	0	0	0	0	0	487	0
uce-2740.nexus	67	236	15812	583	3.687	135	0.572	99	0.419	0.557	0.443	3688	3897	2841	4803	0	0	0	0	0	0	0	0	0	0	0	0	0	583	0
uce-2741.nexus	54	249	13446	585	4.351	144	0.578	114	0.458	0.607	0.393	5103	1897	3158	2703	0	0	0	0	0	0	0	0	0	0	0	0	0	585	0
uce-2745.nexus	51	268	13668	669	4.895	143	0.534	112	0.418	0.363	0.637	2208	4607	3670	2514	0	0	0	0	0	0	0	0	0	0	0	0	0	669	0
uce-2746.nexus	51	73	3723	42	1.128	26	0.356	21	0.288	0.638	0.362	1235	577	758	1111	0	0	0	0	0	0	0	0	0	0	0	0	0	42	0
uce-2748.nexus	53	308	16324	783	4.797	134	0.435	122	0.396	0.529	0.471	4391	3297	4038	3815	0	0	0	0	0	0	0	0	0	0	0	0	0	783	0
uce-275.nexus	64	187	11968	149	1.245	133	0.711	81	0.433	0.483	0.517	2773	2638	3468	2940	0	0	0	0	0	0	0	0	0	0	0	0	0	149	0
uce-2753.nexus	79	220	17380	341	1.962	94	0.427	77	0.35	0.539	0.461	4056	3664	4196	5123	0	0	0	0	0	0	0	0	0	0	0	0	0	341	0
uce-2754.nexus	81	206	16686	950	5.693	128	0.621	76	0.369	0.494	0.506	2849	3906	4042	4939	0	0	0	0	0	0	0	0	0	0	0	0	0	950	0
uce-2756.nexus	56	110	6160	13	0.211	39	0.355	28	0.255	0.564	0.436	1647	1329	1351	1820	0	0	0	0	0	0	0	0	0	0	0	0	0	13	0
uce-2757.nexus	49	157	7693	3	0.039	58	0.369	49	0.312	0.534	0.466	1670	1607	1975	2438	0	0	0	0	0	0	0	0	0	0	0	0	0	3	0
uce-276.nexus	72	349	25128	1257	5.002	137	0.393	117	0.335	0.451	0.549	5518	6090	7067	5196	0	0	0	0	0	0	0	0	0	0	0	0	0	1257	0
uce-2760.nexus	58	200	11600	401	3.457	133	0.665	112	0.56	0.444	0.556	2293	2694	3539	2673	0	0	0	0	0	0	0	0	0	0	0	0	0	401	0
uce-2761.nexus	50	272	13600	634	4.662	170	0.625	141	0.518	0.593	0.407	3444	3064	2205	4253	0	0	0	0	0	0	0	0	0	0	0	0	0	634	0
uce-2765.nexus	70	193	13510	601	4.449	81	0.42	66	0.342	0.684	0.316	4090	2531	1544	4744	0	0	0	0	0	0	0	0	0	0	0	0	0	601	0
uce-2766.nexus	68	153	10404	341	3.278	83	0.542	56	0.366	0.56	0.44	3236	1596	2839	2392	0	0	0	0	0	0	0	0	0	0	0	0	0	341	0
uce-2767.nexus	59	149	8791	266	3.026	88	0.591	63	0.423	0.692	0.308	2645	751	1867	3262	0	0	0	0	0	0	0	0	0	0	0	0	0	266	0
uce-2770.nexus	53	201	10653	666	6.252	158	0.786	115	0.572	0.559	0.441	3007	2103	2304	2573	0	0	0	0	0	0	0	0	0	0	0	0	0	666	0
uce-2772.nexus	73	147	10731	231	2.153	67	0.456	49	0.333	0.542	0.458	3188	2421	2393	2498	0	0	0	0	0	0	0	0	0	0	0	0	0	231	0
uce-2774.nexus	54	208	11232	457	4.069	108	0.519	74	0.356	0.631	0.369	3691	2022	1941	3121	0	0	0	0	0	0	0	0	0	0	0	0	0	457	0
uce-2778.nexus	79	108	8532	146	1.711	40	0.37	23	0.213	0.684	0.316	2535	1154	1501	3196	0	0	0	0	0	0	0	0	0	0	0	0	0	146	0
uce-2782.nexus	50	332	16600	1290	7.771	189	0.569	145	0.437	0.55	0.45	5322	4242	2657	3089	0	0	0	0	0	0	0	0	0	0	0	0	0	1290	0
uce-2784.nexus	49	252	12348	467	3.782	136	0.54	94	0.373	0.536	0.464	3595	2502	3037	2747	0	0	0	0	0	0	0	0	0	0	0	0	0	467	0
uce-2785.nexus	54	316	17064	756	4.43	149	0.472	140	0.443	0.509	0.491	4707	3787	4214	3600	0	0	0	0	0	0	0	0	0	0	0	0	0	756	0
uce-2786.nexus	63	132	8316	118	1.419	81	0.614	60	0.455	0.658	0.342	2772	1301	1505	2620	0	0	0	0	0	0	0	0	0	0	0	0	0	118	0
uce-2790.nexus	52	154	8008	52	0.649	74	0.481	65	0.422	0.564	0.436	2077	1702	1771	2406	0	0	0	0	0	0	0	0	0	0	0	0	0	52	0
uce-2795.nexus	56	115	6440	237	3.68	49	0.426	40	0.348	0.531	0.469	1242	1486	1434	2041	0	0	0	0	0	0	0	0	0	0	0	0	0	237	0
uce-2796.nexus	60	402	24120	635	2.633	209	0.52	188	0.468	0.446	0.554	5120	7130	5899	5336	0	0	0	0	0	0	0	0	0	0	0	0	0	635	0
uce-2798.nexus	62	156	9672	420	4.342	93	0.596	62	0.397	0.6	0.4	3168	1487	2203	2394	0	0	0	0	0	0	0	0	0	0	0	0	0	420	0
uce-2799.nexus	61	148	9028	184	2.038	80	0.541	63	0.426	0.6	0.4	2564	1800	1738	2742	0	0	0	0	0	0	0	0	0	0	0	0	0	184	0
uce-28.nexus	59	130	7670	67	0.874	44	0.338	38	0.292	0.519	0.481	1611	1607	2046	2339	0	0	0	0	0	0	0	0	0	0	0	0	0	67	0
uce-2802.nexus	65	107	6955	217	3.12	40	0.374	37	0.346	0.561	0.439	2191	1426	1532	1589	0	0	0	0	0	0	0	0	0	0	0	0	0	217	0
uce-2807.nexus	64	182	11648	235	2.018	79	0.434	74	0.407	0.521	0.479	3014	2717	2745	2937	0	0	0	0	0	0	0	0	0	0	0	0	0	235	0
uce-2808.nexus	48	152	7296	177	2.426	83	0.546	60	0.395	0.554	0.446	1922	1598	1575	2024	0	0	0	0	0	0	0	0	0	0	0	0	0	177	0
uce-2810.nexus	55	178	9790	339	3.463	114	0.64	88	0.494	0.587	0.413	3287	2193	1705	2266	0	0	0	0	0	0	0	0	0	0	0	0	0	339	0
uce-2814.nexus	60	247	14820	673	4.541	161	0.652	137	0.555	0.528	0.472	4137	3588	3075	3347	0	0	0	0	0	0	0	0	0	0	0	0	0	673	0
uce-2816.nexus	48	271	13008	655	5.035	158	0.583	130	0.48	0.44	0.56	2225	3496	3438	3194	0	0	0	0	0	0	0	0	0	0	0	0	0	655	0
uce-282.nexus	61	181	11041	66	0.598	50	0.276	44	0.243	0.49	0.51	2667	3361	2237	2710	0	0	0	0	0	0	0	0	0	0	0	0	0	66	0
uce-2820.nexus	48	213	10224	1029	10.065	133	0.624	115	0.54	0.528	0.472	2143	2518	1840	2694	0	0	0	0	0	0	0	0	0	0	0	0	0	1029	0
uce-2823.nexus	59	180	10620	423	3.983	102	0.567	75	0.417	0.584	0.416	3376	2257	1976	2588	0	0	0	0	0	0	0	0	0	0	0	0	0	423	0
uce-2824.nexus	51	218	11118	122	1.097	104	0.477	94	0.431	0.466	0.534	2203	3261	2614	2918	0	0	0	0	0	0	0	0	0	0	0	0	0	122	0
uce-2826.nexus	85	186	15810	232	1.467	66	0.355	37	0.199	0.582	0.418	5219	3070	3436	3853	0	0	0	0	0	0	0	0	0	0	0	0	0	232	0
uce-2827.nexus	63	229	14427	559	3.875	69	0.301	41	0.179	0.566	0.434	3553	3497	2542	4276	0	0	0	0	0	0	0	0	0	0	0	0	0	559	0
uce-2828.nexus	61	232	14152	211	1.491	94	0.405	82	0.353	0.512	0.488	4088	2684	4121	3048	0	0	0	0	0	0	0	0	0	0	0	0	0	211	0
uce-2830.nexus	51	273	13923	730	5.243	163	0.597	121	0.443	0.544	0.456	3453	3295	2706	3739	0	0	0	0	0	0	0	0	0	0	0	0	0	730	0
uce-2831.nexus	53	341	18073	950	5.256	160	0.469	140	0.411	0.463	0.537	5496	4090	5056	2481	0	0	0	0	0	0	0	0	0	0	0	0	0	950	0
uce-2832.nexus	51	177	9027	430	4.763	85	0.48	59	0.333	0.559	0.441	2381	1926	1858	2432	0	0	0	0	0	0	0	0	0	0	0	0	0	430	0
uce-2833.nexus	59	195	11505	363	3.155	128	0.656	100	0.513	0.487	0.513	2956	2693	3020	2473	0	0	0	0	0	0	0	0	0	0	0	0	0	363	0
uce-2834.nexus	51	241	12291	299	2.433	120	0.498	104	0.432	0.561	0.439	3172	2868	2399	3553	0	0	0	0	0	0	0	0	0	0	0	0	0	299	0
uce-2835.nexus	64	118	7552	127	1.682	97	0.822	65	0.551	0.618	0.382	1825	1466	1368	2766	0	0	0	0	0	0	0	0	0	0	0	0	0	127	0
uce-2837.nexus	49	119	5831	98	1.681	50	0.42	41	0.345	0.629	0.371	2320	1067	1048	1298	0	0	0	0	0	0	0	0	0	0	0	0	0	98	0
uce-2838.nexus	51	130	6630	111	1.674	97	0.746	76	0.585	0.58	0.42	1957	1246	1488	1828	0	0	0	0	0	0	0	0	0	0	0	0	0	111	0
uce-2840.nexus	61	154	9394	242	2.576	89	0.578	77	0.5	0.619	0.381	2574	1589	1892	3097	0	0	0	0	0	0	0	0	0	0	0	0	0	242	0
uce-2842.nexus	48	198	9504	290	3.051	94	0.475	78	0.394	0.53	0.47	2254	2362	1938	2660	0	0	0	0	0	0	0	0	0	0	0	0	0	290	0
uce-2843.nexus	52	317	16484	690	4.186	200	0.631	140	0.442	0.463	0.537	4377	4265	4208	2944	0	0	0	0	0	0	0	0	0	0	0	0	0	690	0
uce-2844.nexus	59	178	10502	147	1.4	111	0.624	96	0.539	0.51	0.49	2397	2242	2827	2889	0	0	0	0	0	0	0	0	0	0	0	0	0	147	0
uce-2845.nexus	51	137	6987	222	3.177	73	0.533	62	0.453	0.543	0.457	1880	1486	1596	1803	0	0	0	0	0	0	0	0	0	0	0	0	0	222	0
uce-2847.nexus	65	124	8060	125	1.551	52	0.419	45	0.363	0.634	0.366	2690	1286	1619	2340	0	0	0	0	0	0	0	0	0	0	0	0	0	125	0
uce-2850.nexus	56	148	8288	314	3.789	75	0.507	56	0.378	0.631	0.369	2518	1331	1617	2508	0	0	0	0	0	0	0	0	0	0	0	0	0	314	0
uce-2851.nexus	68	94	6392	80	1.252	29	0.309	19	0.202	0.656	0.344	2408	1174	1000	1730	0	0	0	0	0	0	0	0	0	0	0	0	0	80	0
uce-2852.nexus	55	280	15400	803	5.214	127	0.454	104	0.371	0.431	0.569	2607	4032	4329	3629	0	0	0	0	0	0	0	0	0	0	0	0	0	803	0
uce-2855.nexus	51	167	8517	629	7.385	95	0.569	85	0.509	0.427	0.573	1450	2064	2439	1935	0	0	0	0	0	0	0	0	0	0	0	0	0	629	0
uce-2858.nexus	62	152	9424	231	2.451	106	0.697	97	0.638	0.593	0.407	3215	1958	1790	2230	0	0	0	0	0	0	0	0	0	0	0	0	0	231	0
uce-2862.nexus	57	237	13509	959	7.099	144	0.608	110	0.464	0.436	0.564	2844	3492	3587	2627	0	0	0	0	0	0	0	0	0	0	0	0	0	959	0
uce-2863.nexus	52	227	11804	230	1.948	81	0.357	77	0.339	0.539	0.461	3572	2345	3000	2657	0	0	0	0	0	0	0	0	0	0	0	0	0	230	0
uce-2865.nexus	58	202	11716	359	3.064	95	0.47	83	0.411	0.474	0.526	2467	3102	2872	2916	0	0	0	0	0	0	0	0	0	0	0	0	0	359	0
uce-2866.nexus	49	124	6076	163	2.683	44	0.355	23	0.185	0.597	0.403	1895	951	1429	1638	0	0	0	0	0	0	0	0	0	0	0	0	0	163	0
uce-2868.nexus	53	162	8586	318	3.704	126	0.778	106	0.654	0.626	0.374	2726	1577	1514	2451	0	0	0	0	0	0	0	0	0	0	0	0	0	318	0
uce-2869.nexus	61	198	12078	504	4.173	79	0.399	51	0.258	0.546	0.454	3161	2157	3094	3162	0	0	0	0	0	0	0	0	0	0	0	0	0	504	0
uce-287.nexus	57	276	15732	705	4.481	152	0.551	135	0.489	0.527	0.473	3733	3474	3640	4180	0	0	0	0	0	0	0	0	0	0	0	0	0	705	0
uce-2871.nexus	53	281	14893	320	2.149	127	0.452	113	0.402	0.489	0.511	3849	3773	3682	3269	0	0	0	0	0	0	0	0	0	0	0	0	0	320	0
uce-2875.nexus	57	161	9177	242	2.637	82	0.509	65	0.404	0.543	0.457	2379	1875	2197	2484	0	0	0	0	0	0	0	0	0	0	0	0	0	242	0
uce-2877.nexus	59	169	9971	245	2.457	115	0.68	76	0.45	0.474	0.526	2270	2168	2943	2345	0	0	0	0	0	0	0	0	0	0	0	0	0	245	0
uce-2878.nexus	53	214	11342	472	4.162	91	0.425	74	0.346	0.535	0.465	3629	2162	2874	2205	0	0	0	0	0	0	0	0	0	0	0	0	0	472	0
uce-288.nexus	54	200	10800	172	1.593	82	0.41	67	0.335	0.473	0.527	2724	2123	3459	2322	0	0	0	0	0	0	0	0	0	0	0	0	0	172	0
uce-2883.nexus	66	117	7722	191	2.473	53	0.453	44	0.376	0.588	0.412	2552	1138	1963	1878	0	0	0	0	0	0	0	0	0	0	0	0	0	191	0
uce-2884.nexus	63	191	12033	681	5.659	95	0.497	58	0.304	0.671	0.329	4872	1864	1896	2720	0	0	0	0	0	0	0	0	0	0	0	0	0	681	0
uce-2888.nexus	61	150	9150	248	2.71	92	0.613	70	0.467	0.502	0.498	2221	2219	2207	2255	0	0	0	0	0	0	0	0	0	0	0	0	0	248	0
uce-2892.nexus	64	197	12608	679	5.385	116	0.589	84	0.426	0.565	0.435	4062	2490	2696	2681	0	0	0	0	0	0	0	0	0	0	0	0	0	679	0
uce-2893.nexus	54	133	7182	86	1.197	93	0.699	45	0.338	0.472	0.528	1668	2137	1616	1675	0	0	0	0	0	0	0	0	0	0	0	0	0	86	0
uce-2894.nexus	61	151	9211	261	2.834	81	0.536	57	0.377	0.666	0.334	3394	1538	1447	2571	0	0	0	0	0	0	0	0	0	0	0	0	0	261	0
uce-2895.nexus	57	362	20634	554	2.685	148	0.409	127	0.351	0.455	0.545	4977	4886	6045	4172	0	0	0	0	0	0	0	0	0	0	0	0	0	554	0
uce-2896.nexus	51	196	9996	533	5.332	98	0.5	88	0.449	0.511	0.489	2135	2357	2282	2689	0	0	0	0	0	0	0	0	0	0	0	0	0	533	0
uce-2897.nexus	67	169	11323	413	3.647	83	0.491	64	0.379	0.634	0.366	3271	2151	1843	3645	0	0	0	0	0	0	0	0	0	0	0	0	0	413	0
uce-2898.nexus	50	220	11000	709	6.445	163	0.741	134	0.609	0.526	0.474	2591	2848	2006	2846	0	0	0	0	0	0	0	0	0	0	0	0	0	709	0
uce-2899.nexus	61	168	10248	171	1.669	77	0.458	48	0.286	0.511	0.489	2589	2592	2330	2566	0	0	0	0	0	0	0	0	0	0	0	0	0	171	0
uce-2902.nexus	64	102	6528	60	0.919	47	0.461	32	0.314	0.528	0.472	1604	1348	1704	1812	0	0	0	0	0	0	0	0	0	0	0	0	0	60	0
uce-2903.nexus	57	151	8607	319	3.706	85	0.563	59	0.391	0.495	0.505	2049	2321	1876	2042	0	0	0	0	0	0	0	0	0	0	0	0	0	319	0
uce-2904.nexus	58	189	10962	296	2.7	93	0.492	64	0.339	0.628	0.372	3130	1993	1982	3561	0	0	0	0	0	0	0	0	0	0	0	0	0	296	0
uce-2905.nexus	53	171	9063	211	2.328	110	0.643	82	0.48	0.513	0.487	2550	2027	2274	2001	0	0	0	0	0	0	0	0	0	0	0	0	0	211	0
uce-2908.nexus	57	315	17955	1157	6.444	159	0.505	136	0.432	0.549	0.451	3811	3683	3904	5400	0	0	0	0	0	0	0	0	0	0	0	0	0	1157	0
uce-2909.nexus	59	173	10207	207	2.028	93	0.538	79	0.457	0.454	0.546	2538	2462	3005	1995	0	0	0	0	0	0	0	0	0	0	0	0	0	207	0
uce-2912.nexus	66	119	7854	115	1.464	40	0.336	25	0.21	0.613	0.387	1760	1491	1506	2982	0	0	0	0	0	0	0	0	0	0	0	0	0	115	0
uce-2913.nexus	49	172	8428	516	6.122	125	0.727	105	0.61	0.599	0.401	2486	1714	1464	2248	0	0	0	0	0	0	0	0	0	0	0	0	0	516	0
uce-2916.nexus	48	263	12624	753	5.965	159	0.605	141	0.536	0.594	0.406	4440	2353	2436	2642	0	0	0	0	0	0	0	0	0	0	0	0	0	753	0
uce-2921.nexus	53	196	10388	345	3.321	123	0.628	106	0.541	0.498	0.502	2211	2804	2244	2784	0	0	0	0	0	0	0	0	0	0	0	0	0	345	0
uce-2923.nexus	61	239	14579	319	2.188	124	0.519	113	0.473	0.456	0.544	3558	3449	4311	2942	0	0	0	0	0	0	0	0	0	0	0	0	0	319	0
uce-2924.nexus	48	221	10608	216	2.036	120	0.543	112	0.507	0.497	0.503	2442	3021	2220	2709	0	0	0	0	0	0	0	0	0	0	0	0	0	216	0
uce-2927.nexus	60	321	19260	640	3.323	134	0.417	126	0.393	0.523	0.477	4982	4149	4726	4763	0	0	0	0	0	0	0	0	0	0	0	0	0	640	0
uce-2934.nexus	60	295	17700	673	3.802	135	0.458	97	0.329	0.46	0.54	3877	3849	5372	3929	0	0	0	0	0	0	0	0	0	0	0	0	0	673	0
uce-2936.nexus	61	246	15006	466	3.105	128	0.52	119	0.484	0.484	0.516	3285	3096	4410	3749	0	0	0	0	0	0	0	0	0	0	0	0	0	466	0
uce-2942.nexus	51	243	12393	237	1.912	94	0.387	85	0.35	0.5	0.5	2753	2969	3114	3320	0	0	0	0	0	0	0	0	0	0	0	0	0	237	0
uce-2943.nexus	54	122	6588	178	2.702	62	0.508	46	0.377	0.609	0.391	2031	1528	987	1864	0	0	0	0	0	0	0	0	0	0	0	0	0	178	0
uce-2945.nexus	67	185	12395	345	2.783	87	0.47	67	0.362	0.561	0.439	3495	2244	3026	3285	0	0	0	0	0	0	0	0	0	0	0	0	0	345	0
uce-2948.nexus	61	152	9272	414	4.465	81	0.533	63	0.414	0.55	0.45	2505	2003	1998	2352	0	0	0	0	0	0	0	0	0	0	0	0	0	414	0
uce-2949.nexus	68	194	13192	482	3.654	79	0.407	58	0.299	0.525	0.475	2357	3455	2576	4322	0	0	0	0	0	0	0	0	0	0	0	0	0	482	0
uce-2950.nexus	74	205	15170	770	5.076	117	0.571	89	0.434	0.594	0.406	5148	2646	3202	3404	0	0	0	0	0	0	0	0	0	0	0	0	0	770	0
uce-2951.nexus	50	161	8050	400	4.969	79	0.491	58	0.36	0.541	0.459	1660	1233	2289	2468	0	0	0	0	0	0	0	0	0	0	0	0	0	400	0
uce-2952.nexus	56	215	12040	282	2.342	133	0.619	101	0.47	0.574	0.426	3451	2682	2335	3290	0	0	0	0	0	0	0	0	0	0	0	0	0	282	0
uce-2954.nexus	59	324	19116	572	2.992	169	0.522	151	0.466	0.47	0.53	5210	4206	5604	3524	0	0	0	0	0	0	0	0	0	0	0	0	0	572	0
uce-2955.nexus	68	190	12920	573	4.435	119	0.626	89	0.468	0.558	0.442	3479	2946	2498	3424	0	0	0	0	0	0	0	0	0	0	0	0	0	573	0
uce-2957.nexus	56	249	13944	554	3.973	114	0.458	102	0.41	0.454	0.546	2623	3487	3846	3434	0	0	0	0	0	0	0	0	0	0	0	0	0	554	0
uce-2958.nexus	66	220	14520	575	3.96	130	0.591	101	0.459	0.594	0.406	4400	2961	2688	3896	0	0	0	0	0	0	0	0	0	0	0	0	0	575	0
uce-296.nexus	60	282	16920	496	2.931	111	0.394	105	0.372	0.44	0.56	3558	4098	5123	3645	0	0	0	0	0	0	0	0	0	0	0	0	0	496	0
uce-2964.nexus	50	183	9150	364	3.978	90	0.492	62	0.339	0.612	0.388	2447	1718	1686	2935	0	0	0	0	0	0	0	0	0	0	0	0	0	364	0
uce-2965.nexus	48	216	10368	288	2.778	137	0.634	99	0.458	0.578	0.422	2396	2539	1715	3430	0	0	0	0	0	0	0	0	0	0	0	0	0	288	0
uce-2966.nexus	51	203	10353	394	3.806	104	0.512	79	0.389	0.525	0.475	2947	2139	2587	2286	0	0	0	0	0	0	0	0	0	0	0	0	0	394	0
uce-2969.nexus	55	139	7645	77	1.007	67	0.482	65	0.468	0.491	0.509	1776	1810	2042	1940	0	0	0	0	0	0	0	0	0	0	0	0	0	77	0
uce-2971.nexus	63	101	6363	79	1.242	39	0.386	24	0.238	0.48	0.52	1619	1280	1987	1398	0	0	0	0	0	0	0	0	0	0	0	0	0	79	0
uce-2974.nexus	57	171	9747	430	4.412	90	0.526	65	0.38	0.593	0.407	2978	1629	2152	2558	0	0	0	0	0	0	0	0	0	0	0	0	0	430	0
uce-2976.nexus	72	168	12096	216	1.786	82	0.488	61	0.363	0.574	0.426	3788	2085	2980	3027	0	0	0	0	0	0	0	0	0	0	0	0	0	216	0
uce-2978.nexus	63	127	8001	46	0.575	53	0.417	39	0.307	0.559	0.441	2414	1734	1777	2030	0	0	0	0	0	0	0	0	0	0	0	0	0	46	0
uce-2979.nexus	59	142	8378	31	0.37	61	0.43	58	0.408	0.564	0.436	2554	1554	2087	2152	0	0	0	0	0	0	0	0	0	0	0	0	0	31	0
uce-2981.nexus	58	185	10730	398	3.709	123	0.665	88	0.476	0.521	0.479	3018	2613	2335	2366	0	0	0	0	0	0	0	0	0	0	0	0	0	398	0
uce-2982.nexus	48	246	11808	469	3.972	100	0.407	87	0.354	0.507	0.493	3191	2650	2967	2531	0	0	0	0	0	0	0	0	0	0	0	0	0	469	0
uce-2986.nexus	50	310	15500	452	2.916	154	0.497	146	0.471	0.521	0.479	4360	3836	3374	3478	0	0	0	0	0	0	0	0	0	0	0	0	0	452	0
uce-2987.nexus	68	147	9996	137	1.371	76	0.517	58	0.395	0.66	0.34	3401	1560	1793	3105	0	0	0	0	0	0	0	0	0	0	0	0	0	137	0
uce-2988.nexus	68	157	10676	201	1.883	67	0.427	53	0.338	0.617	0.383	3075	1840	2171	3389	0	0	0	0	0	0	0	0	0	0	0	0	0	201	0
uce-2989.nexus	58	153	8874	178	2.006	69	0.451	46	0.301	0.576	0.424	2825	1888	1798	2185	0	0	0	0	0	0	0	0	0	0	0	0	0	178	0
uce-2990.nexus	55	142	7810	113	1.447	82	0.577	59	0.415	0.494	0.506	1854	1982	1911	1950	0	0	0	0	0	0	0	0	0	0	0	0	0	113	0
uce-2993.nexus	60	215	12900	313	2.426	96	0.447	85	0.395	0.424	0.576	2616	2686	4580	2705	0	0	0	0	0	0	0	0	0	0	0	0	0	313	0
uce-2994.nexus	58	190	11020	302	2.74	111	0.584	93	0.489	0.608	0.392	2512	2459	1748	3999	0	0	0	0	0	0	0	0	0	0	0	0	0	302	0
uce-2995.nexus	53	201	10653	255	2.394	84	0.418	71	0.353	0.535	0.465	3105	2157	2686	2450	0	0	0	0	0	0	0	0	0	0	0	0	0	255	0
uce-2998.nexus	48	148	7104	403	5.673	80	0.541	53	0.358	0.548	0.452	1914	1538	1484	1765	0	0	0	0	0	0	0	0	0	0	0	0	0	403	0
uce-3002.nexus	65	214	13910	540	3.882	108	0.505	63	0.294	0.614	0.386	4139	2674	2484	4073	0	0	0	0	0	0	0	0	0	0	0	0	0	540	0
uce-3007.nexus	50	279	13950	715	5.125	123	0.441	109	0.391	0.501	0.499	3289	3718	2875	3353	0	0	0	0	0	0	0	0	0	0	0	0	0	715	0
uce-3008.nexus	48	183	8784	115	1.309	85	0.464	82	0.448	0.476	0.524	1909	2041	2504	2215	0	0	0	0	0	0	0	0	0	0	0	0	0	115	0
uce-3009.nexus	54	225	12150	638	5.251	174	0.773	91	0.404	0.589	0.411	3268	2432	2288	3524	0	0	0	0	0	0	0	0	0	0	0	0	0	638	0
uce-3013.nexus	65	314	20410	1220	5.977	175	0.557	91	0.29	0.589	0.411	5670	3675	4197	5648	0	0	0	0	0	0	0	0	0	0	0	0	0	1220	0
uce-3014.nexus	50	197	9850	258	2.619	167	0.848	141	0.716	0.554	0.446	3078	2204	2077	2233	0	0	0	0	0	0	0	0	0	0	0	0	0	258	0
uce-3015.nexus	60	177	10620	192	1.808	105	0.593	78	0.441	0.411	0.589	2552	2933	3226	1717	0	0	0	0	0	0	0	0	0	0	0	0	0	192	0
uce-3016.nexus	50	171	8550	327	3.825	95	0.556	60	0.351	0.62	0.38	2630	1603	1528	2462	0	0	0	0	0	0	0	0	0	0	0	0	0	327	0
uce-3017.nexus	59	166	9794	585	5.973	130	0.783	67	0.404	0.502	0.498	2651	2549	2038	1971	0	0	0	0	0	0	0	0	0	0	0	0	0	585	0
uce-3018.nexus	80	342	27360	686	2.507	186	0.544	154	0.45	0.558	0.442	9212	5404	6412	5646	0	0	0	0	0	0	0	0	0	0	0	0	0	686	0
uce-3020.nexus	56	95	5320	74	1.391	52	0.547	40	0.421	0.594	0.406	1322	1149	982	1793	0	0	0	0	0	0	0	0	0	0	0	0	0	74	0
uce-3021.nexus	49	119	5831	142	2.435	68	0.571	53	0.445	0.569	0.431	1326	1507	946	1910	0	0	0	0	0	0	0	0	0	0	0	0	0	142	0
uce-3022.nexus	53	198	10494	572	5.451	67	0.338	61	0.308	0.588	0.412	2733	2502	1584	3103	0	0	0	0	0	0	0	0	0	0	0	0	0	572	0
uce-3023.nexus	49	368	18032	955	5.296	218	0.592	174	0.473	0.515	0.485	4859	3484	4773	3961	0	0	0	0	0	0	0	0	0	0	0	0	0	955	0
uce-3027.nexus	58	142	8236	247	2.999	105	0.739	60	0.423	0.453	0.547	1311	2457	1911	2310	0	0	0	0	0	0	0	0	0	0	0	0	0	247	0
uce-3031.nexus	58	165	9570	472	4.932	109	0.661	85	0.515	0.562	0.438	2986	1697	2293	2122	0	0	0	0	0	0	0	0	0	0	0	0	0	472	0
uce-3033.nexus	71	156	11076	575	5.191	72	0.462	37	0.237	0.56	0.44	3055	2143	2485	2818	0	0	0	0	0	0	0	0	0	0	0	0	0	575	0
uce-3034.nexus	66	157	10362	133	1.284	92	0.586	75	0.478	0.59	0.41	3380	1809	2385	2655	0	0	0	0	0	0	0	0	0	0	0	0	0	133	0
uce-3036.nexus	76	200	15200	427	2.809	94	0.47	69	0.345	0.571	0.429	4647	2310	4039	3777	0	0	0	0	0	0	0	0	0	0	0	0	0	427	0
uce-3039.nexus	53	151	8003	286	3.574	86	0.57	60	0.397	0.623	0.377	2859	1398	1506	1954	0	0	0	0	0	0	0	0	0	0	0	0	0	286	0
uce-3041.nexus	67	134	8978	324	3.609	70	0.522	53	0.396	0.571	0.429	2364	1886	1818	2586	0	0	0	0	0	0	0	0	0	0	0	0	0	324	0
uce-3043.nexus	52	171	8892	254	2.857	79	0.462	65	0.38	0.497	0.503	2018	2039	2309	2272	0	0	0	0	0	0	0	0	0	0	0	0	0	254	0
uce-3046.nexus	64	227	14528	616	4.24	125	0.551	95	0.419	0.626	0.374	5228	2729	2480	3475	0	0	0	0	0	0	0	0	0	0	0	0	0	616	0
uce-3047.nexus	58	84	4872	2	0.041	40	0.476	29	0.345	0.456	0.544	1036	1305	1342	1187	0	0	0	0	0	0	0	0	0	0	0	0	0	2	0
uce-3048.nexus	70	193	13510	603	4.463	94	0.487	70	0.363	0.557	0.443	3811	3248	2501	3347	0	0	0	0	0	0	0	0	0	0	0	0	0	603	0
uce-3049.nexus	52	202	10504	371	3.532	118	0.584	105	0.52	0.499	0.501	3327	2748	2335	1723	0	0	0	0	0	0	0	0	0	0	0	0	0	371	0
uce-3052.nexus	52	147	7644	198	2.59	74	0.503	62	0.422	0.585	0.415	2756	1489	1588	1613	0	0	0	0	0	0	0	0	0	0	0	0	0	198	0
uce-3054.nexus	60	200	12000	129	1.075	110	0.55	81	0.405	0.5	0.5	3566	2739	3188	2378	0	0	0	0	0	0	0	0	0	0	0	0	0	129	0
uce-3055.nexus	61	232	14152	684	4.833	124	0.534	77	0.332	0.596	0.404	3923	2779	2665	4101	0	0	0	0	0	0	0	0	0	0	0	0	0	684	0
uce-3057.nexus	55	88	4840	62	1.281	39	0.443	20	0.227	0.453	0.547	1008	1442	1170	1158	0	0	0	0	0	0	0	0	0	0	0	0	0	62	0
uce-3058.nexus	57	165	9405	163	1.733	40	0.242	31	0.188	0.4	0.6	1325	3202	2341	2374	0	0	0	0	0	0	0	0	0	0	0	0	0	163	0
uce-3059.nexus	59	125	7375	112	1.519	92	0.736	62	0.496	0.476	0.524	2184	1760	2043	1276	0	0	0	0	0	0	0	0	0	0	0	0	0	112	0
uce-3062.nexus	57	226	12882	495	3.843	95	0.42	90	0.398	0.506	0.494	3154	3126	3012	3095	0	0	0	0	0	0	0	0	0	0	0	0	0	495	0
uce-3067.nexus	62	136	8432	212	2.514	88	0.647	70	0.515	0.516	0.484	2282	1534	2437	1967	0	0	0	0	0	0	0	0	0	0	0	0	0	212	0
uce-3068.nexus	59	187	11033	458	4.151	91	0.487	82	0.439	0.416	0.584	2860	2793	3376	1546	0	0	0	0	0	0	0	0	0	0	0	0	0	458	0
uce-3069.nexus	56	312	17472	672	3.846	128	0.41	121	0.388	0.456	0.544	4531	4689	4433	3147	0	0	0	0	0	0	0	0	0	0	0	0	0	672	0
uce-3074.nexus	70	127	8890	132	1.485	58	0.457	36	0.283	0.646	0.354	2676	1698	1403	2981	0	0	0	0	0	0	0	0	0	0	0	0	0	132	0
uce-3075.nexus	51	278	14178	575	4.056	133	0.478	118	0.424	0.521	0.479	4436	2692	3796	2679	0	0	0	0	0	0	0	0	0	0	0	0	0	575	0
uce-3076.nexus	53	104	5512	53	0.962	44	0.423	38	0.365	0.547	0.453	1682	1221	1248	1308	0	0	0	0	0	0	0	0	0	0	0	0	0	53	0
uce-3078.nexus	55	259	14245	269	1.888	99	0.382	95	0.367	0.527	0.473	4091	3451	3165	3269	0	0	0	0	0	0	0	0	0	0	0	0	0	269	0
uce-3079.nexus	52	238	12376	58	0.469	133	0.559	118	0.496	0.511	0.489	3744	2541	3481	2552	0	0	0	0	0	0	0	0	0	0	0	0	0	58	0
uce-3081.nexus	49	192	9408	326	3.465	115	0.599	93	0.484	0.607	0.393	2802	1671	1892	2717	0	0	0	0	0	0	0	0	0	0	0	0	0	326	0
uce-3082.nexus	51	170	8670	199	2.295	84	0.494	71	0.418	0.501	0.499	2216	2269	1964	2022	0	0	0	0	0	0	0	0	0	0	0	0	0	199	0
uce-3083.nexus	73	132	9636	208	2.159	40	0.303	27	0.205	0.656	0.344	3059	1589	1656	3124	0	0	0	0	0	0	0	0	0	0	0	0	0	208	0
uce-3085.nexus	49	286	14014	572	4.082	164	0.573	140	0.49	0.575	0.425	5123	2210	3499	2610	0	0	0	0	0	0	0	0	0	0	0	0	0	572	0
uce-3086.nexus	48	265	12720	536	4.214	151	0.57	122	0.46	0.578	0.422	4413	3223	1929	2619	0	0	0	0	0	0	0	0	0	0	0	0	0	536	0
uce-3090.nexus	61	128	7808	209	2.677	65	0.508	45	0.352	0.58	0.42	2412	1492	1700	1995	0	0	0	0	0	0	0	0	0	0	0	0	0	209	0
uce-3091.nexus	49	294	14406	586	4.068	166	0.565	134	0.456	0.535	0.465	4047	2969	3466	3338	0	0	0	0	0	0	0	0	0	0	0	0	0	586	0
uce-3092.nexus	48	323	15504	563	3.631	190	0.588	151	0.467	0.458	0.542	3209	3864	4229	3639	0	0	0	0	0	0	0	0	0	0	0	0	0	563	0
uce-3093.nexus	72	158	11376	319	2.804	51	0.323	38	0.241	0.55	0.45	3172	2145	2825	2915	0	0	0	0	0	0	0	0	0	0	0	0	0	319	0
uce-3094.nexus	64	235	15040	1020	6.782	94	0.4	61	0.26	0.593	0.407	4069	3048	2670	4233	0	0	0	0	0	0	0	0	0	0	0	0	0	1020	0
uce-3096.nexus	62	268	16616	567	3.412	142	0.53	124	0.463	0.531	0.469	4561	3427	4119	3942	0	0	0	0	0	0	0	0	0	0	0	0	0	567	0
uce-3099.nexus	73	131	9563	212	2.217	63	0.481	49	0.374	0.685	0.315	2813	1668	1281	3589	0	0	0	0	0	0	0	0	0	0	0	0	0	212	0
uce-310.nexus	70	126	8820	221	2.506	39	0.31	29	0.23	0.557	0.443	3562	1979	1825	1233	0	0	0	0	0	0	0	0	0	0	0	0	0	221	0
uce-3100.nexus	66	196	12936	671	5.187	125	0.638	103	0.526	0.56	0.44	4103	2981	2416	2765	0	0	0	0	0	0	0	0	0	0	0	0	0	671	0
uce-3102.nexus	77	142	10934	452	4.134	73	0.514	55	0.387	0.566	0.434	3747	2950	1595	2190	0	0	0	0	0	0	0	0	0	0	0	0	0	452	0
uce-3105.nexus	52	305	15860	559	3.525	166	0.544	138	0.452	0.53	0.47	4494	3916	3277	3614	0	0	0	0	0	0	0	0	0	0	0	0	0	559	0
uce-3106.nexus	67	216	14472	743	5.134	115	0.532	89	0.412	0.591	0.409	3962	2776	2840	4151	0	0	0	0	0	0	0	0	0	0	0	0	0	743	0
uce-3113.nexus	79	103	8137	465	5.715	81	0.786	55	0.534	0.585	0.415	2229	1856	1322	2265	0	0	0	0	0	0	0	0	0	0	0	0	0	465	0
uce-3114.nexus	51	198	10098	141	1.396	104	0.525	87	0.439	0.571	0.429	3084	2367	1913	2593	0	0	0	0	0	0	0	0	0	0	0	0	0	141	0
uce-3116.nexus	49	137	6713	66	0.983	72	0.526	45	0.328	0.553	0.447	1689	1517	1450	1991	0	0	0	0	0	0	0	0	0	0	0	0	0	66	0
uce-3118.nexus	57	292	16644	1726	10.37	177	0.606	132	0.452	0.546	0.454	4616	3170	3566	3566	0	0	0	0	0	0	0	0	0	0	0	0	0	1726	0
uce-3119.nexus	54	116	6264	147	2.347	57	0.491	45	0.388	0.657	0.343	2275	942	1158	1742	0	0	0	0	0	0	0	0	0	0	0	0	0	147	0
uce-3121.nexus	63	206	12978	418	3.221	113	0.549	80	0.388	0.554	0.446	2633	2812	2790	4325	0	0	0	0	0	0	0	0	0	0	0	0	0	418	0
uce-3122.nexus	56	240	13440	525	3.906	113	0.471	84	0.35	0.57	0.43	3729	2680	2877	3629	0	0	0	0	0	0	0	0	0	0	0	0	0	525	0
uce-3123.nexus	76	177	13452	161	1.197	64	0.362	26	0.147	0.617	0.383	3985	2551	2536	4219	0	0	0	0	0	0	0	0	0	0	0	0	0	161	0
uce-3125.nexus	53	139	7367	152	2.063	62	0.446	48	0.345	0.634	0.366	2581	1273	1365	1996	0	0	0	0	0	0	0	0	0	0	0	0	0	152	0
uce-3126.nexus	60	176	10560	430	4.072	91	0.517	70	0.398	0.65	0.35	3499	1978	1570	3083	0	0	0	0	0	0	0	0	0	0	0	0	0	430	0
uce-3127.nexus	72	188	13536	689	5.09	97	0.516	76	0.404	0.543	0.457	2836	2879	2986	4146	0	0	0	0	0	0	0	0	0	0	0	0	0	689	0
uce-313.nexus	73	136	9928	308	3.102	47	0.346	25	0.184	0.582	0.418	2821	1644	2356	2799	0	0	0	0	0	0	0	0	0	0	0	0	0	308	0
uce-3132.nexus	48	276	13248	511	3.857	161	0.583	134	0.486	0.608	0.392	5168	2255	2736	2578	0	0	0	0	0	0	0	0	0	0	0	0	0	511	0
uce-3133.nexus	79	141	11139	385	3.456	67	0.475	44	0.312	0.667	0.333	3984	2384	1191	3195	0	0	0	0	0	0	0	0	0	0	0	0	0	385	0
uce-3134.nexus	58	131	7598	227	2.988	68	0.519	52	0.397	0.717	0.283	3142	1076	1006	2147	0	0	0	0	0	0	0	0	0	0	0	0	0	227	0
uce-3136.nexus	54	165	8910	243	2.727	95	0.576	74	0.448	0.615	0.385	2424	1372	1968	2903	0	0	0	0	0	0	0	0	0	0	0	0	0	243	0
uce-3138.nexus	68	195	13260	685	5.166	99	0.508	66	0.338	0.624	0.376	3899	2555	2188	3933	0	0	0	0	0	0	0	0	0	0	0	0	0	685	0
uce-3139.nexus	60	182	10920	370	3.388	103	0.566	76	0.418	0.564	0.436	3128	2270	2323	2829	0	0	0	0	0	0	0	0	0	0	0	0	0	370	0
uce-3140.nexus	79	161	12719	178	1.399	51	0.317	36	0.224	0.534	0.466	4168	2555	3289	2529	0	0	0	0	0	0	0	0	0	0	0	0	0	178	0
uce-3142.nexus	53	121	6413	152	2.37	73	0.603	47	0.388	0.635	0.365	2086	1145	1138	1892	0	0	0	0	0	0	0	0	0	0	0	0	0	152	0
uce-3145.nexus	53	196	10388	214	2.06	100	0.51	85	0.434	0.493	0.507	2765	2634	2522	2253	0	0	0	0	0	0	0	0	0	0	0	0	0	214	0
uce-3148.nexus	50	340	17000	941	5.535	203	0.597	179	0.526	0.5	0.5	4176	3967	4045	3871	0	0	0	0	0	0	0	0	0	0	0	0	0	941	0
uce-3151.nexus	57	158	9006	0	0	85	0.538	66	0.418	0.546	0.454	2762	1178	2913	2153	0	0	0	0	0	0	0	0	0	0	0	0	0	0	0
uce-3152.nexus	73	152	11096	578	5.209	71	0.467	52	0.342	0.477	0.523	1690	2593	2924	3311	0	0	0	0	0	0	0	0	0	0	0	0	0	578	0
uce-3156.nexus	62	153	9486	161	1.697	77	0.503	56	0.366	0.552	0.448	2246	2605	1571	2903	0	0	0	0	0	0	0	0	0	0	0	0	0	161	0
uce-3158.nexus	67	286	19162	1292	6.743	162	0.566	147	0.514	0.473	0.527	4895	4360	5077	3538	0	0	0	0	0	0	0	0	0	0	0	0	0	1292	0
uce-3161.nexus	48	173	8304	418	5.034	111	0.642	79	0.457	0.603	0.397	2114	1357	1767	2648	0	0	0	0	0	0	0	0	0	0	0	0	0	418	0
uce-3162.nexus	67	181	12127	603	4.972	92	0.508	79	0.436	0.567	0.433	4133	2160	2823	2408	0	0	0	0	0	0	0	0	0	0	0	0	0	603	0
uce-3163.nexus	50	220	11000	487	4.427	128	0.582	97	0.441	0.462	0.538	2022	2881	2779	2831	0	0	0	0	0	0	0	0	0	0	0	0	0	487	0
uce-3164.nexus	50	204	10200	313	3.069	113	0.554	97	0.475	0.45	0.55	2748	2545	2890	1704	0	0	0	0	0	0	0	0	0	0	0	0	0	313	0
uce-3166.nexus	52	140	7280	319	4.382	68	0.486	52	0.371	0.553	0.447	1991	1925	1194	1851	0	0	0	0	0	0	0	0	0	0	0	0	0	319	0
uce-3167.nexus	57	234	13338	526	3.944	116	0.496	90	0.385	0.538	0.462	3615	2794	3131	3272	0	0	0	0	0	0	0	0	0	0	0	0	0	526	0
uce-3168.nexus	50	344	17200	541	3.145	203	0.59	168	0.488	0.551	0.449	4868	3435	4054	4302	0	0	0	0	0	0	0	0	0	0	0	0	0	541	0
uce-317.nexus	70	156	10920	435	3.984	71	0.455	54	0.346	0.636	0.364	3870	1895	1924	2796	0	0	0	0	0	0	0	0	0	0	0	0	0	435	0
uce-3172.nexus	74	261	19314	1217	6.301	144	0.552	109	0.418	0.615	0.385	5443	3643	3323	5688	0	0	0	0	0	0	0	0	0	0	0	0	0	1217	0
uce-3176.nexus	52	166	8632	347	4.02	84	0.506	44	0.265	0.611	0.389	2527	1573	1646	2539	0	0	0	0	0	0	0	0	0	0	0	0	0	347	0
uce-3177.nexus	58	186	10788	484	4.486	120	0.645	99	0.532	0.619	0.381	3798	2162	1780	2564	0	0	0	0	0	0	0	0	0	0	0	0	0	484	0
uce-3178.nexus	57	126	7182	275	3.829	78	0.619	60	0.476	0.53	0.47	2090	1597	1634	1586	0	0	0	0	0	0	0	0	0	0	0	0	0	275	0
uce-3180.nexus	56	140	7840	320	4.082	74	0.529	51	0.364	0.583	0.417	1699	1529	1607	2685	0	0	0	0	0	0	0	0	0	0	0	0	0	320	0
uce-3184.nexus	73	135	9855	242	2.456	70	0.519	55	0.407	0.626	0.374	2620	2055	1563	3375	0	0	0	0	0	0	0	0	0	0	0	0	0	242	0
uce-3185.nexus	56	175	9800	372	3.796	106	0.606	81	0.463	0.621	0.379	3262	1946	1612	2608	0	0	0	0	0	0	0	0	0	0	0	0	0	372	0
uce-3186.nexus	56	134	7504	99	1.319	70	0.522	55	0.41	0.537	0.463	1625	1463	1966	2351	0	0	0	0	0	0	0	0	0	0	0	0	0	99	0
uce-3187.nexus	58	94	5452	218	3.999	31	0.33	25	0.266	0.633	0.367	1729	982	885	1638	0	0	0	0	0	0	0	0	0	0	0	0	0	218	0
uce-319.nexus	54	185	9990	79	0.791	85	0.459	75	0.405	0.504	0.496	2826	2666	2248	2171	0	0	0	0	0	0	0	0	0	0	0	0	0	79	0
uce-3191.nexus	63	135	8505	72	0.847	62	0.459	44	0.326	0.564	0.436	2769	1895	1784	1985	0	0	0	0	0	0	0	0	0	0	0	0	0	72	0
uce-3193.nexus	62	148	9176	224	2.441	101	0.682	77	0.52	0.597	0.403	2650	1854	1749	2699	0	0	0	0	0	0	0	0	0	0	0	0	0	224	0
uce-3195.nexus	79	151	11929	256	2.146	63	0.417	46	0.305	0.535	0.465	3090	2516	2909	3158	0	0	0	0	0	0	0	0	0	0	0	0	0	256	0
uce-3198.nexus	59	311	18349	801	4.365	151	0.486	128	0.412	0.486	0.514	3982	4526	4478	4562	0	0	0	0	0	0	0	0	0	0	0	0	0	801	0
uce-32.nexus	54	110	5940	114	1.919	40	0.364	21	0.191	0.581	0.419	1282	888	1550	2106	0	0	0	0	0	0	0	0	0	0	0	0	0	114	0
uce-3200.nexus	56	193	10808	656	6.07	76	0.394	59	0.306	0.625	0.375	3256	1743	2098	3055	0	0	0	0	0	0	0	0	0	0	0	0	0	656	0
uce-3201.nexus	60	158	9480	134	1.414	97	0.614	73	0.462	0.616	0.384	2609	1803	1785	3149	0	0	0	0	0	0	0	0	0	0	0	0	0	134	0
uce-3204.nexus	48	286	13728	350	2.55	148	0.517	114	0.399	0.494	0.506	3267	3478	3281	3352	0	0	0	0	0	0	0	0	0	0	0	0	0	350	0
uce-3206.nexus	68	143	9724	123	1.265	35	0.245	22	0.154	0.632	0.368	3441	1775	1754	2631	0	0	0	0	0	0	0	0	0	0	0	0	0	123	0
uce-3207.nexus	50	310	15500	961	6.2	161	0.519	147	0.474	0.504	0.496	4697	3630	3596	2616	0	0	0	0	0	0	0	0	0	0	0	0	0	961	0
uce-3209.nexus	56	283	15848	703	4.436	133	0.47	123	0.435	0.475	0.525	3381	3795	4202	3767	0	0	0	0	0	0	0	0	0	0	0	0	0	703	0
uce-3211.nexus	62	197	12214	459	3.758	73	0.371	37	0.188	0.599	0.401	3081	2291	2423	3960	0	0	0	0	0	0	0	0	0	0	0	0	0	459	0
uce-3214.nexus	49	213	10437	198	1.897	102	0.479	87	0.408	0.494	0.506	2115	2113	3063	2948	0	0	0	0	0	0	0	0	0	0	0	0	0	198	0
uce-3216.nexus	62	175	10850	446	4.111	98	0.56	64	0.366	0.571	0.429	3034	2072	2393	2905	0	0	0	0	0	0	0	0	0	0	0	0	0	446	0
uce-3217.nexus	64	241	15424	464	3.008	151	0.627	116	0.481	0.444	0.556	3414	3792	4530	3224	0	0	0	0	0	0	0	0	0	0	0	0	0	464	0
uce-3219.nexus	52	191	9932	440	4.43	99	0.518	89	0.466	0.462	0.538	2659	2730	2387	1716	0	0	0	0	0	0	0	0	0	0	0	0	0	440	0
uce-3220.nexus	74	114	8436	156	1.849	67	0.588	47	0.412	0.533	0.467	2265	1813	2056	2146	0	0	0	0	0	0	0	0	0	0	0	0	0	156	0
uce-3223.nexus	55	192	10560	822	7.784	102	0.531	73	0.38	0.653	0.347	3410	1332	2027	2969	0	0	0	0	0	0	0	0	0	0	0	0	0	822	0
uce-3224.nexus	63	149	9387	493	5.252	68	0.456	50	0.336	0.664	0.336	3125	1224	1780	2765	0	0	0	0	0	0	0	0	0	0	0	0	0	493	0
uce-3225.nexus	58	202	11716	477	4.071	97	0.48	64	0.317	0.584	0.416	3088	1958	2733	3460	0	0	0	0	0	0	0	0	0	0	0	0	0	477	0
uce-3226.nexus	55	123	6765	63	0.931	52	0.423	34	0.276	0.593	0.407	2251	1603	1124	1724	0	0	0	0	0	0	0	0	0	0	0	0	0	63	0
uce-3228.nexus	49	253	12397	420	3.388	135	0.534	113	0.447	0.434	0.566	2604	3125	3646	2602	0	0	0	0	0	0	0	0	0	0	0	0	0	420	0
uce-3230.nexus	57	281	16017	906	5.656	135	0.48	123	0.438	0.544	0.456	4754	3626	3255	3476	0	0	0	0	0	0	0	0	0	0	0	0	0	906	0
uce-3231.nexus	49	298	14602	734	5.027	143	0.48	127	0.426	0.57	0.43	4023	2957	3044	3844	0	0	0	0	0	0	0	0	0	0	0	0	0	734	0
uce-3232.nexus	57	127	7239	228	3.15	59	0.465	45	0.354	0.584	0.416	1881	1523	1400	2207	0	0	0	0	0	0	0	0	0	0	0	0	0	228	0
uce-3233.nexus	64	102	6528	203	3.11	41	0.402	30	0.294	0.622	0.378	2103	1213	1176	1833	0	0	0	0	0	0	0	0	0	0	0	0	0	203	0
uce-3234.nexus	58	171	9918	217	2.188	124	0.725	84	0.491	0.628	0.372	3592	1761	1843	2505	0	0	0	0	0	0	0	0	0	0	0	0	0	217	0
uce-3235.nexus	50	118	5900	124	2.102	61	0.517	44	0.373	0.437	0.563	1429	1619	1634	1094	0	0	0	0	0	0	0	0	0	0	0	0	0	124	0
uce-3237.nexus	60	201	12060	301	2.496	133	0.662	87	0.433	0.532	0.468	3428	2759	2744	2828	0	0	0	0	0	0	0	0	0	0	0	0	0	301	0
uce-3239.nexus	55	158	8690	369	4.246	97	0.614	71	0.449	0.57	0.43	2207	1563	2002	2549	0	0	0	0	0	0	0	0	0	0	0	0	0	369	0
uce-3240.nexus	60	171	10260	267	2.602	102	0.596	86	0.503	0.516	0.484	3190	2040	2798	1965	0	0	0	0	0	0	0	0	0	0	0	0	0	267	0
uce-3249.nexus	49	287	14063	568	4.039	178	0.62	161	0.561	0.56	0.44	4531	2729	3236	2999	0	0	0	0	0	0	0	0	0	0	0	0	0	568	0
uce-3252.nexus	54	209	11286	337	2.986	134	0.641	101	0.483	0.563	0.437	3384	2509	2270	2786	0	0	0	0	0	0	0	0	0	0	0	0	0	337	0
uce-3254.nexus	48	253	12144	326	2.684	117	0.462	109	0.431	0.554	0.446	3139	3096	2178	3405	0	0	0	0	0	0	0	0	0	0	0	0	0	326	0
uce-3255.nexus	62	232	14384	103	0.716	110	0.474	97	0.418	0.41	0.59	3033	4146	4274	2828	0	0	0	0	0	0	0	0	0	0	0	0	0	103	0
uce-3256.nexus	71	229	16259	326	2.005	142	0.62	101	0.441	0.528	0.472	4092	3342	4173	4326	0	0	0	0	0	0	0	0	0	0	0	0	0	326	0
uce-3257.nexus	60	118	7080	102	1.441	48	0.407	39	0.331	0.605	0.395	2067	1533	1230	2148	0	0	0	0	0	0	0	0	0	0	0	0	0	102	0
uce-3258.nexus	51	62	3162	55	1.739	55	0.887	49	0.79	0.659	0.341	1127	705	352	923	0	0	0	0	0	0	0	0	0	0	0	0	0	55	0
uce-3260.nexus	48	360	17280	689	3.987	205	0.569	151	0.419	0.521	0.479	4384	3864	4089	4254	0	0	0	0	0	0	0	0	0	0	0	0	0	689	0
uce-3263.nexus	57	125	7125	103	1.446	76	0.608	56	0.448	0.588	0.412	1862	1372	1522	2266	0	0	0	0	0	0	0	0	0	0	0	0	0	103	0
uce-3265.nexus	50	358	17900	606	3.385	195	0.545	171	0.478	0.523	0.477	4606	4415	3833	4440	0	0	0	0	0	0	0	0	0	0	0	0	0	606	0
uce-3266.nexus	54	183	9882	264	2.672	100	0.546	81	0.443	0.588	0.412	2989	1744	2212	2673	0	0	0	0	0	0	0	0	0	0	0	0	0	264	0
uce-3270.nexus	50	158	7900	146	1.848	94	0.595	78	0.494	0.574	0.426	2948	1480	1822	1504	0	0	0	0	0	0	0	0	0	0	0	0	0	146	0
uce-3271.nexus	82	126	10332	200	1.936	36	0.286	28	0.222	0.596	0.404	2959	2150	1940	3083	0	0	0	0	0	0	0	0	0	0	0	0	0	200	0
uce-3274.nexus	62	258	15996	534	3.338	131	0.508	117	0.453	0.449	0.551	3623	3553	4988	3298	0	0	0	0	0	0	0	0	0	0	0	0	0	534	0
uce-3275.nexus	55	289	15895	433	2.724	145	0.502	125	0.433	0.491	0.509	4905	3484	4394	2679	0	0	0	0	0	0	0	0	0	0	0	0	0	433	0
uce-3277.nexus	50	156	7800	116	1.487	91	0.583	64	0.41	0.448	0.552	1479	1913	2342	1950	0	0	0	0	0	0	0	0	0	0	0	0	0	116	0
uce-3281.nexus	49	248	12152	500	4.115	129	0.52	109	0.44	0.642	0.358	4018	1964	2224	3446	0	0	0	0	0	0	0	0	0	0	0	0	0	500	0
uce-3282.nexus	62	166	10292	332	3.226	75	0.452	52	0.313	0.555	0.445	2590	2093	2343	2934	0	0	0	0	0	0	0	0	0	0	0	0	0	332	0
uce-3283.nexus	60	102	6120	90	1.471	48	0.471	36	0.353	0.428	0.572	1364	1644	1807	1215	0	0	0	0	0	0	0	0	0	0	0	0	0	90	0
uce-3284.nexus	50	118	5900	63	1.068	64	0.542	58	0.492	0.439	0.561	1082	1494	1784	1477	0	0	0	0	0	0	0	0	0	0	0	0	0	63	0
uce-3285.nexus	54	281	15174	635	4.185	170	0.605	147	0.523	0.468	0.532	3016	4134	3590	3799	0	0	0	0	0	0	0	0	0	0	0	0	0	635	0
uce-3288.nexus	55	210	11550	538	4.658	87	0.414	68	0.324	0.583	0.417	2691	2557	2035	3729	0	0	0	0	0	0	0	0	0	0	0	0	0	538	0
uce-3291.nexus	57	151	8607	432	5.019	94	0.623	59	0.391	0.611	0.389	2488	1661	1543	2483	0	0	0	0	0	0	0	0	0	0	0	0	0	432	0
uce-3292.nexus	52	249	12948	506	3.908	149	0.598	108	0.434	0.577	0.423	4405	2556	2713	2768	0	0	0	0	0	0	0	0	0	0	0	0	0	506	0
uce-3295.nexus	57	149	8493	75	0.883	108	0.725	64	0.43	0.608	0.392	2580	1470	1834	2534	0	0	0	0	0	0	0	0	0	0	0	0	0	75	0
uce-3300.nexus	60	142	8520	177	2.077	76	0.535	64	0.451	0.521	0.479	2299	1717	2291	2036	0	0	0	0	0	0	0	0	0	0	0	0	0	177	0
uce-3302.nexus	54	302	16308	785	4.814	201	0.666	142	0.47	0.557	0.443	4897	3192	3679	3755	0	0	0	0	0	0	0	0	0	0	0	0	0	785	0
uce-3304.nexus	61	213	12993	390	3.002	148	0.695	74	0.347	0.526	0.474	3514	2671	3312	3106	0	0	0	0	0	0	0	0	0	0	0	0	0	390	0
uce-3307.nexus	50	177	8850	405	4.576	123	0.695	90	0.508	0.556	0.444	2227	1768	1971	2479	0	0	0	0	0	0	0	0	0	0	0	0	0	405	0
uce-3308.nexus	49	136	6664	284	4.262	73	0.537	55	0.404	0.595	0.405	1446	1091	1497	2346	0	0	0	0	0	0	0	0	0	0	0	0	0	284	0
uce-3310.nexus	57	276	15732	821	5.219	143	0.518	125	0.453	0.536	0.464	5680	3245	3697	2289	0	0	0	0	0	0	0	0	0	0	0	0	0	821	0
uce-3311.nexus	72	307	22104	954	4.316	156	0.508	116	0.378	0.602	0.398	6402	5062	3360	6326	0	0	0	0	0	0	0	0	0	0	0	0	0	954	0
uce-3313.nexus	60	135	8100	62	0.765	66	0.489	63	0.467	0.472	0.528	1643	1957	2287	2151	0	0	0	0	0	0	0	0	0	0	0	0	0	62	0
uce-3314.nexus	60	430	25800	909	3.523	200	0.465	184	0.428	0.479	0.521	6305	6451	6531	5604	0	0	0	0	0	0	0	0	0	0	0	0	0	909	0
uce-3316.nexus	54	101	5454	76	1.393	35	0.347	30	0.297	0.529	0.471	1577	1079	1452	1270	0	0	0	0	0	0	0	0	0	0	0	0	0	76	0
uce-3318.nexus	64	233	14912	748	5.016	126	0.541	100	0.429	0.598	0.402	4515	2948	2732	3969	0	0	0	0	0	0	0	0	0	0	0	0	0	748	0
uce-3319.nexus	62	140	8680	81	0.933	73	0.521	51	0.364	0.652	0.348	2755	1141	1853	2850	0	0	0	0	0	0	0	0	0	0	0	0	0	81	0
uce-3322.nexus	51	292	14892	752	5.05	152	0.521	129	0.442	0.469	0.531	2606	3766	3772	3996	0	0	0	0	0	0	0	0	0	0	0	0	0	752	0
uce-3324.nexus	48	246	11808	518	4.387	125	0.508	113	0.459	0.574	0.426	3589	2797	2001	2903	0	0	0	0	0	0	0	0	0	0	0	0	0	518	0
uce-3325.nexus	67	153	10251	258	2.517	95	0.621	62	0.405	0.667	0.333	3421	1249	2068	3255	0	0	0	0	0	0	0	0	0	0	0	0	0	258	0
uce-3327.nexus	52	225	11700	316	2.701	159	0.707	99	0.44	0.511	0.489	2944	2109	3467	2864	0	0	0	0	0	0	0	0	0	0	0	0	0	316	0
uce-3329.nexus	54	241	13014	441	3.389	150	0.622	124	0.515	0.575	0.425	4598	2402	2937	2636	0	0	0	0	0	0	0	0	0	0	0	0	0	441	0
uce-3330.nexus	52	285	14820	892	6.019	136	0.477	88	0.309	0.58	0.42	3722	2798	3053	4355	0	0	0	0	0	0	0	0	0	0	0	0	0	892	0
uce-3331.nexus	57	187	10659	192	1.801	120	0.642	95	0.508	0.495	0.505	3066	2497	2792	2112	0	0	0	0	0	0	0	0	0	0	0	0	0	192	0
uce-3333.nexus	52	217	11284	223	1.976	147	0.677	106	0.488	0.622	0.378	3465	1910	2262	3424	0	0	0	0	0	0	0	0	0	0	0	0	0	223	0
uce-3336.nexus	48	259	12432	592	4.762	128	0.494	115	0.444	0.557	0.443	3273	1999	3254	3314	0	0	0	0	0	0	0	0	0	0	0	0	0	592	0
uce-3337.nexus	54	250	13500	528	3.911	86	0.344	63	0.252	0.686	0.314	4010	1848	2220	4894	0	0	0	0	0	0	0	0	0	0	0	0	0	528	0
uce-3339.nexus	63	131	8253	108	1.309	49	0.374	35	0.267	0.59	0.41	2738	1383	1950	2074	0	0	0	0	0	0	0	0	0	0	0	0	0	108	0
uce-3340.nexus	68	208	14144	474	3.351	80	0.385	44	0.212	0.56	0.44	3158	2787	3234	4491	0	0	0	0	0	0	0	0	0	0	0	0	0	474	0
uce-3342.nexus	54	136	7344	288	3.922	63	0.463	50	0.368	0.591	0.409	2079	1547	1344	2086	0	0	0	0	0	0	0	0	0	0	0	0	0	288	0
uce-3343.nexus	56	179	10024	449	4.479	91	0.508	64	0.358	0.594	0.406	2964	1661	2234	2716	0	0	0	0	0	0	0	0	0	0	0	0	0	449	0
uce-3345.nexus	65	125	8125	226	2.782	59	0.472	35	0.28	0.635	0.365	2142	1659	1223	2875	0	0	0	0	0	0	0	0	0	0	0	0	0	226	0
uce-3346.nexus	70	106	7420	66	0.889	46	0.434	30	0.283	0.629	0.371	2076	1450	1281	2547	0	0	0	0	0	0	0	0	0	0	0	0	0	66	0
uce-3352.nexus	62	286	17732	410	2.312	143	0.5	92	0.322	0.607	0.393	5405	4223	2599	5095	0	0	0	0	0	0	0	0	0	0	0	0	0	410	0
uce-3354.nexus	54	139	7506	100	1.332	65	0.468	50	0.36	0.633	0.367	2332	1401	1319	2354	0	0	0	0	0	0	0	0	0	0	0	0	0	100	0
uce-3355.nexus	61	185	11285	674	5.973	119	0.643	96	0.519	0.54	0.46	2950	2202	2653	2806	0	0	0	0	0	0	0	0	0	0	0	0	0	674	0
uce-3359.nexus	70	108	7560	179	2.368	69	0.639	54	0.5	0.523	0.477	1832	1467	2059	2023	0	0	0	0	0	0	0	0	0	0	0	0	0	179	0
uce-3360.nexus	61	171	10431	109	1.045	81	0.474	68	0.398	0.457	0.543	2003	2931	2671	2717	0	0	0	0	0	0	0	0	0	0	0	0	0	109	0
uce-3362.nexus	54	329	17766	701	3.946	185	0.562	155	0.471	0.598	0.402	4108	3988	2885	6084	0	0	0	0	0	0	0	0	0	0	0	0	0	701	0
uce-3365.nexus	71	151	10721	316	2.947	78	0.517	59	0.391	0.598	0.402	3271	2132	2052	2950	0	0	0	0	0	0	0	0	0	0	0	0	0	316	0
uce-3367.nexus	74	169	12506	392	3.134	86	0.509	63	0.373	0.58	0.42	3504	2641	2457	3512	0	0	0	0	0	0	0	0	0	0	0	0	0	392	0
uce-3369.nexus	59	204	12036	316	2.625	166	0.814	134	0.657	0.621	0.379	3422	2043	2404	3851	0	0	0	0	0	0	0	0	0	0	0	0	0	316	0
uce-3370.nexus	57	206	11742	509	4.335	84	0.408	64	0.311	0.61	0.39	3421	1984	2383	3445	0	0	0	0	0	0	0	0	0	0	0	0	0	509	0
uce-3371.nexus	59	97	5723	25	0.437	48	0.495	36	0.371	0.57	0.43	1814	1243	1209	1432	0	0	0	0	0	0	0	0	0	0	0	0	0	25	0
uce-3376.nexus	63	189	11907	642	5.392	128	0.677	106	0.561	0.451	0.549	2725	3042	3144	2354	0	0	0	0	0	0	0	0	0	0	0	0	0	642	0
uce-3377.nexus	62	213	13206	509	3.854	100	0.469	74	0.347	0.539	0.461	2861	2706	3148	3982	0	0	0	0	0	0	0	0	0	0	0	0	0	509	0
uce-3378.nexus	69	243	16767	828	4.938	126	0.519	59	0.243	0.597	0.403	4901	2478	3945	4615	0	0	0	0	0	0	0	0	0	0	0	0	0	828	0
uce-3379.nexus	63	262	16506	649	3.932	165	0.63	110	0.42	0.594	0.406	4826	2988	3465	4578	0	0	0	0	0	0	0	0	0	0	0	0	0	649	0
uce-3382.nexus	56	164	9184	341	3.713	92	0.561	71	0.433	0.568	0.432	2499	1718	2101	2525	0	0	0	0	0	0	0	0	0	0	0	0	0	341	0
uce-3383.nexus	52	126	6552	11	0.168	64	0.508	55	0.437	0.538	0.462	1574	1381	1641	1945	0	0	0	0	0	0	0	0	0	0	0	0	0	11	0
uce-3384.nexus	63	218	13734	650	4.733	122	0.56	94	0.431	0.598	0.402	4095	2691	2584	3714	0	0	0	0	0	0	0	0	0	0	0	0	0	650	0
uce-3385.nexus	51	251	12801	395	3.086	136	0.542	116	0.462	0.448	0.552	3142	3495	3338	2431	0	0	0	0	0	0	0	0	0	0	0	0	0	395	0
uce-3386.nexus	68	161	10948	69	0.63	78	0.484	63	0.391	0.366	0.634	2065	3461	3442	1911	0	0	0	0	0	0	0	0	0	0	0	0	0	69	0
uce-3388.nexus	54	291	15714	645	4.105	179	0.615	141	0.485	0.568	0.432	3999	3099	3429	4542	0	0	0	0	0	0	0	0	0	0	0	0	0	645	0
uce-3389.nexus	68	152	10336	258	2.496	74	0.487	59	0.388	0.587	0.413	2238	2022	2138	3680	0	0	0	0	0	0	0	0	0	0	0	0	0	258	0
uce-339.nexus	53	263	13939	665	4.771	123	0.468	108	0.411	0.552	0.448	4122	2393	3544	3215	0	0	0	0	0	0	0	0	0	0	0	0	0	665	0
uce-3391.nexus	91	157	14287	493	3.451	50	0.318	26	0.166	0.473	0.527	2977	3286	3966	3565	0	0	0	0	0	0	0	0	0	0	0	0	0	493	0
uce-3392.nexus	55	190	10450	779	7.455	105	0.553	76	0.4	0.586	0.414	2820	1965	2027	2859	0	0	0	0	0	0	0	0	0	0	0	0	0	779	0
uce-3395.nexus	64	163	10432	470	4.505	89	0.546	73	0.448	0.623	0.377	3032	2016	1740	3174	0	0	0	0	0	0	0	0	0	0	0	0	0	470	0
uce-3396.nexus	64	195	12480	290	2.324	145	0.744	82	0.421	0.566	0.434	3510	2412	2854	3414	0	0	0	0	0	0	0	0	0	0	0	0	0	290	0
uce-3399.nexus	52	176	9152	239	2.611	80	0.455	73	0.415	0.546	0.454	2874	1668	2379	1992	0	0	0	0	0	0	0	0	0	0	0	0	0	239	0
uce-3400.nexus	49	132	6468	334	5.164	72	0.545	49	0.371	0.609	0.391	2006	1730	676	1722	0	0	0	0	0	0	0	0	0	0	0	0	0	334	0
uce-3402.nexus	72	178	12816	467	3.644	60	0.337	36	0.202	0.533	0.467	3572	3820	1945	3012	0	0	0	0	0	0	0	0	0	0	0	0	0	467	0
uce-3403.nexus	68	149	10132	539	5.32	104	0.698	86	0.577	0.601	0.399	2765	1710	2135	2983	0	0	0	0	0	0	0	0	0	0	0	0	0	539	0
uce-3404.nexus	49	160	7840	357	4.554	78	0.487	58	0.362	0.528	0.472	1377	1892	1639	2575	0	0	0	0	0	0	0	0	0	0	0	0	0	357	0
uce-3405.nexus	74	236	17464	504	2.886	110	0.466	77	0.326	0.647	0.353	5403	2391	3568	5598	0	0	0	0	0	0	0	0	0	0	0	0	0	504	0
uce-3408.nexus	55	162	8910	102	1.145	74	0.457	67	0.414	0.454	0.546	2200	2244	2566	1798	0	0	0	0	0	0	0	0	0	0	0	0	0	102	0
uce-3409.nexus	57	393	22401	1037	4.629	199	0.506	155	0.394	0.481	0.519	4525	5786	5342	5711	0	0	0	0	0	0	0	0	0	0	0	0	0	1037	0
uce-341.nexus	70	125	8750	167	1.909	44	0.352	32	0.256	0.665	0.335	3301	1694	1185	2403	0	0	0	0	0	0	0	0	0	0	0	0	0	167	0
uce-3410.nexus	50	273	13650	995	7.289	168	0.615	117	0.429	0.568	0.432	4010	2870	2592	3183	0	0	0	0	0	0	0	0	0	0	0	0	0	995	0
uce-3411.nexus	52	210	10920	531	4.863	144	0.686	106	0.505	0.583	0.417	2578	1960	2373	3478	0	0	0	0	0	0	0	0	0	0	0	0	0	531	0
uce-3413.nexus	71	167	11857	479	4.04	74	0.443	53	0.317	0.581	0.419	3258	1939	2809	3372	0	0	0	0	0	0	0	0	0	0	0	0	0	479	0
uce-3414.nexus	52	197	10244	228	2.226	94	0.477	82	0.416	0.412	0.588	1891	3088	2799	2238	0	0	0	0	0	0	0	0	0	0	0	0	0	228	0
uce-3415.nexus	66	177	11682	391	3.347	73	0.412	46	0.26	0.618	0.382	4032	1734	2582	2943	0	0	0	0	0	0	0	0	0	0	0	0	0	391	0
uce-3417.nexus	55	218	11990	632	5.271	91	0.417	80	0.367	0.588	0.412	3758	2137	2562	2901	0	0	0	0	0	0	0	0	0	0	0	0	0	632	0
uce-3418.nexus	69	163	11247	318	2.827	92	0.564	71	0.436	0.579	0.421	3106	2316	2286	3221	0	0	0	0	0	0	0	0	0	0	0	0	0	318	0
uce-3419.nexus	52	224	11648	607	5.211	106	0.473	99	0.442	0.454	0.546	2344	2577	3467	2653	0	0	0	0	0	0	0	0	0	0	0	0	0	607	0
uce-342.nexus	66	130	8580	339	3.951	56	0.431	40	0.308	0.51	0.49	2058	2217	1811	2155	0	0	0	0	0	0	0	0	0	0	0	0	0	339	0
uce-3420.nexus	52	238	12376	207	1.673	110	0.462	98	0.412	0.442	0.558	2402	3863	2924	2980	0	0	0	0	0	0	0	0	0	0	0	0	0	207	0
uce-3422.nexus	60	159	9540	383	4.015	92	0.579	65	0.409	0.601	0.399	2675	1822	1825	2835	0	0	0	0	0	0	0	0	0	0	0	0	0	383	0
uce-3424.nexus	53	188	9964	396	3.974	112	0.596	87	0.463	0.477	0.523	2557	2337	2655	2019	0	0	0	0	0	0	0	0	0	0	0	0	0	396	0
uce-3426.nexus	49	194	9506	71	0.747	112	0.577	90	0.464	0.44	0.56	1798	3237	2049	2351	0	0	0	0	0	0	0	0	0	0	0	0	0	71	0
uce-3428.nexus	51	187	9537	259	2.716	109	0.583	87	0.465	0.433	0.567	2199	2410	2861	1808	0	0	0	0	0	0	0	0	0	0	0	0	0	259	0
uce-343.nexus	69	150	10350	193	1.865	48	0.32	31	0.207	0.617	0.383	3506	1648	2237	2766	0	0	0	0	0	0	0	0	0	0	0	0	0	193	0
uce-3430.nexus	56	237	13272	295	2.223	108	0.456	98	0.414	0.463	0.537	3468	3527	3445	2537	0	0	0	0	0	0	0	0	0	0	0	0	0	295	0
uce-3432.nexus	48	231	11088	354	3.193	109	0.472	98	0.424	0.409	0.591	2277	2606	3748	2103	0	0	0	0	0	0	0	0	0	0	0	0	0	354	0
uce-3433.nexus	70	157	10990	446	4.058	76	0.484	57	0.363	0.584	0.416	3345	2308	2078	2813	0	0	0	0	0	0	0	0	0	0	0	0	0	446	0
uce-3437.nexus	58	145	8410	151	1.795	70	0.483	53	0.366	0.611	0.389	2052	1684	1524	2999	0	0	0	0	0	0	0	0	0	0	0	0	0	151	0
uce-3445.nexus	55	170	9350	510	5.455	85	0.5	49	0.288	0.605	0.395	2135	1888	1615	3202	0	0	0	0	0	0	0	0	0	0	0	0	0	510	0
uce-3446.nexus	48	211	10128	373	3.683	110	0.521	92	0.436	0.525	0.475	1772	2653	1974	3356	0	0	0	0	0	0	0	0	0	0	0	0	0	373	0
uce-3447.nexus	52	254	13208	369	2.794	148	0.583	125	0.492	0.597	0.403	4386	2494	2684	3275	0	0	0	0	0	0	0	0	0	0	0	0	0	369	0
uce-3448.nexus	61	229	13969	707	5.061	142	0.62	116	0.507	0.58	0.42	3384	2906	2657	4315	0	0	0	0	0	0	0	0	0	0	0	0	0	707	0
uce-345.nexus	54	204	11016	477	4.33	93	0.456	83	0.407	0.499	0.501	3424	2628	2759	1728	0	0	0	0	0	0	0	0	0	0	0	0	0	477	0
uce-3450.nexus	50	256	12800	468	3.656	130	0.508	111	0.434	0.474	0.526	3131	3468	3040	2693	0	0	0	0	0	0	0	0	0	0	0	0	0	468	0
uce-3451.nexus	70	147	10290	324	3.149	66	0.449	43	0.293	0.476	0.524	2355	2542	2688	2381	0	0	0	0	0	0	0	0	0	0	0	0	0	324	0
uce-3456.nexus	48	280	13440	428	3.185	126	0.45	110	0.393	0.44	0.56	2656	4082	3202	3072	0	0	0	0	0	0	0	0	0	0	0	0	0	428	0
uce-3460.nexus	49	160	7840	263	3.355	90	0.562	69	0.431	0.587	0.413	2416	1320	1838	2003	0	0	0	0	0	0	0	0	0	0	0	0	0	263	0
uce-3462.nexus	63	259	16317	479	2.936	114	0.44	107	0.413	0.476	0.524	3836	3665	4639	3698	0	0	0	0	0	0	0	0	0	0	0	0	0	479	0
uce-3463.nexus	54	169	9126	428	4.69	105	0.621	76	0.45	0.591	0.409	2373	1816	1728	2781	0	0	0	0	0	0	0	0	0	0	0	0	0	428	0
uce-3465.nexus	52	351	18252	670	3.671	162	0.462	141	0.402	0.52	0.48	3763	3980	4461	5378	0	0	0	0	0	0	0	0	0	0	0	0	0	670	0
uce-3468.nexus	64	141	9024	354	3.923	96	0.681	88	0.624	0.511	0.489	2821	1875	2362	1612	0	0	0	0	0	0	0	0	0	0	0	0	0	354	0
uce-3470.nexus	53	280	14840	489	3.295	144	0.514	132	0.471	0.611	0.389	5614	2616	2980	3141	0	0	0	0	0	0	0	0	0	0	0	0	0	489	0
uce-3471.nexus	48	175	8400	306	3.643	95	0.543	69	0.394	0.553	0.447	2467	2575	1037	2015	0	0	0	0	0	0	0	0	0	0	0	0	0	306	0
uce-3472.nexus	59	197	11623	41	0.353	83	0.421	78	0.396	0.477	0.523	2724	3179	2880	2799	0	0	0	0	0	0	0	0	0	0	0	0	0	41	0
uce-3474.nexus	52	97	5044	9	0.178	47	0.485	38	0.392	0.432	0.568	1049	1297	1561	1128	0	0	0	0	0	0	0	0	0	0	0	0	0	9	0
uce-3475.nexus	55	168	9240	86	0.931	80	0.476	65	0.387	0.571	0.429	2382	2415	1510	2847	0	0	0	0	0	0	0	0	0	0	0	0	0	86	0
uce-3477.nexus	59	127	7493	384	5.125	52	0.409	30	0.236	0.607	0.393	1797	1742	1050	2520	0	0	0	0	0	0	0	0	0	0	0	0	0	384	0
uce-3478.nexus	48	123	5904	34	0.576	46	0.374	42	0.341	0.595	0.405	1518	1368	1007	1977	0	0	0	0	0	0	0	0	0	0	0	0	0	34	0
uce-3479.nexus	51	277	14127	439	3.108	172	0.621	149	0.538	0.604	0.396	5810	2059	3358	2461	0	0	0	0	0	0	0	0	0	0	0	0	0	439	0
uce-3480.nexus	68	109	7412	181	2.442	59	0.541	36	0.33	0.62	0.38	1853	1338	1419	2621	0	0	0	0	0	0	0	0	0	0	0	0	0	181	0
uce-3482.nexus	63	195	12285	290	2.361	116	0.595	103	0.528	0.502	0.498	2352	2914	3056	3673	0	0	0	0	0	0	0	0	0	0	0	0	0	290	0
uce-3485.nexus	54	358	19332	900	4.655	211	0.589	185	0.517	0.575	0.425	5094	3704	4162	5472	0	0	0	0	0	0	0	0	0	0	0	0	0	900	0
uce-3486.nexus	58	250	14500	376	2.593	111	0.444	93	0.372	0.376	0.624	2279	3868	4959	3018	0	0	0	0	0	0	0	0	0	0	0	0	0	376	0
uce-3487.nexus	49	99	4851	75	1.546	48	0.485	38	0.384	0.588	0.412	1508	984	986	1298	0	0	0	0	0	0	0	0	0	0	0	0	0	75	0
uce-3490.nexus	48	295	14160	642	4.534	142	0.481	126	0.427	0.533	0.467	2806	2585	3742	4385	0	0	0	0	0	0	0	0	0	0	0	0	0	642	0
uce-3491.nexus	50	234	11700	813	6.949	135	0.577	96	0.41	0.596	0.404	3881	1683	2724	2599	0	0	0	0	0	0	0	0	0	0	0	0	0	813	0
uce-3494.nexus	75	122	9150	198	2.164	38	0.311	25	0.205	0.596	0.404	2613	2151	1466	2722	0	0	0	0	0	0	0	0	0	0	0	0	0	198	0
uce-3495.nexus	66	109	7194	190	2.641	35	0.321	25	0.229	0.491	0.509	1800	1675	1893	1636	0	0	0	0	0	0	0	0	0	0	0	0	0	190	0
uce-3496.nexus	58	135	7830	395	5.045	62	0.459	48	0.356	0.513	0.487	2011	2211	1415	1798	0	0	0	0	0	0	0	0	0	0	0	0	0	395	0
uce-3498.nexus	69	121	8349	258	3.09	57	0.471	39	0.322	0.666	0.334	3178	1266	1435	2212	0	0	0	0	0	0	0	0	0	0	0	0	0	258	0
uce-35.nexus	64	210	13440	776	5.774	87	0.414	63	0.3	0.547	0.453	3520	3212	2535	3397	0	0	0	0	0	0	0	0	0	0	0	0	0	776	0
uce-3500.nexus	54	142	7668	38	0.496	71	0.5	68	0.479	0.426	0.574	1917	1973	2411	1329	0	0	0	0	0	0	0	0	0	0	0	0	0	38	0
uce-3501.nexus	65	166	10790	544	5.042	80	0.482	55	0.331	0.668	0.332	3427	1908	1491	3420	0	0	0	0	0	0	0	0	0	0	0	0	0	544	0
uce-3502.nexus	48	146	7008	310	4.424	89	0.61	76	0.521	0.585	0.415	1829	1427	1352	2090	0	0	0	0	0	0	0	0	0	0	0	0	0	310	0
uce-3503.nexus	62	167	10354	64	0.618	94	0.563	78	0.467	0.517	0.483	3215	1844	3127	2104	0	0	0	0	0	0	0	0	0	0	0	0	0	64	0
uce-3507.nexus	64	187	11968	578	4.83	83	0.444	57	0.305	0.68	0.32	4006	1393	2265	3726	0	0	0	0	0	0	0	0	0	0	0	0	0	578	0
uce-3508.nexus	60	149	8940	288	3.221	73	0.49	44	0.295	0.543	0.457	2441	2345	1612	2254	0	0	0	0	0	0	0	0	0	0	0	0	0	288	0
uce-3511.nexus	72	156	11232	124	1.104	72	0.462	58	0.372	0.576	0.424	3457	2021	2692	2938	0	0	0	0	0	0	0	0	0	0	0	0	0	124	0
uce-3513.nexus	55	215	11825	213	1.801	91	0.423	78	0.363	0.541	0.459	3446	2236	3098	2832	0	0	0	0	0	0	0	0	0	0	0	0	0	213	0
uce-3514.nexus	57	138	7866	239	3.038	84	0.609	59	0.428	0.606	0.394	2517	1602	1394	2114	0	0	0	0	0	0	0	0	0	0	0	0	0	239	0
uce-3515.nexus	65	318	20670	727	3.517	162	0.509	130	0.409	0.461	0.539	4026	5461	5279	5177	0	0	0	0	0	0	0	0	0	0	0	0	0	727	0
uce-3517.nexus	58	113	6554	54	0.824	36	0.319	28	0.248	0.576	0.424	1775	1424	1332	1969	0	0	0	0	0	0	0	0	0	0	0	0	0	54	0
uce-3521.nexus	63	223	14049	191	1.36	108	0.484	97	0.435	0.526	0.474	4120	3250	3318	3170	0	0	0	0	0	0	0	0	0	0	0	0	0	191	0
uce-3523.nexus	51	238	12138	485	3.996	123	0.517	98	0.412	0.528	0.472	3047	3055	2445	3106	0	0	0	0	0	0	0	0	0	0	0	0	0	485	0
uce-3524.nexus	50	223	11150	382	3.426	120	0.538	92	0.413	0.506	0.494	2352	2651	2673	3092	0	0	0	0	0	0	0	0	0	0	0	0	0	382	0
uce-3525.nexus	49	215	10535	235	2.231	104	0.484	97	0.451	0.501	0.499	2831	2553	2596	2320	0	0	0	0	0	0	0	0	0	0	0	0	0	235	0
uce-3527.nexus	48	253	12144	713	5.871	155	0.613	133	0.526	0.55	0.45	3410	3048	2132	2841	0	0	0	0	0	0	0	0	0	0	0	0	0	713	0
uce-3529.nexus	74	203	15022	343	2.283	83	0.409	62	0.305	0.57	0.43	4394	3519	2809	3957	0	0	0	0	0	0	0	0	0	0	0	0	0	343	0
uce-3533.nexus	77	184	14168	86	0.607	68	0.37	57	0.31	0.504	0.496	4315	3003	3984	2780	0	0	0	0	0	0	0	0	0	0	0	0	0	86	0
uce-3535.nexus	53	241	12773	541	4.235	131	0.544	111	0.461	0.569	0.431	4157	2160	3114	2801	0	0	0	0	0	0	0	0	0	0	0	0	0	541	0
uce-3536.nexus	79	113	8927	146	1.635	40	0.354	28	0.248	0.683	0.317	3396	1413	1374	2598	0	0	0	0	0	0	0	0	0	0	0	0	0	146	0
uce-3537.nexus	57	320	18240	975	5.345	165	0.516	142	0.444	0.404	0.596	4058	5215	5089	2903	0	0	0	0	0	0	0	0	0	0	0	0	0	975	0
uce-3538.nexus	54	156	8424	181	2.149	75	0.481	71	0.455	0.572	0.428	2376	1435	2094	2338	0	0	0	0	0	0	0	0	0	0	0	0	0	181	0
uce-3539.nexus	51	247	12597	292	2.318	146	0.591	128	0.518	0.522	0.478	3128	2865	3012	3300	0	0	0	0	0	0	0	0	0	0	0	0	0	292	0
uce-3541.nexus	64	311	19904	598	3.004	134	0.431	124	0.399	0.527	0.473	5599	3921	5240	4546	0	0	0	0	0	0	0	0	0	0	0	0	0	598	0
uce-3542.nexus	59	190	11210	409	3.649	98	0.516	72	0.379	0.652	0.348	3848	2054	1701	3198	0	0	0	0	0	0	0	0	0	0	0	0	0	409	0
uce-3545.nexus	53	242	12826	471	3.672	118	0.488	112	0.463	0.57	0.43	3767	3039	2283	3266	0	0	0	0	0	0	0	0	0	0	0	0	0	471	0
uce-3546.nexus	63	214	13482	793	5.882	85	0.397	61	0.285	0.558	0.442	3618	2745	2853	3473	0	0	0	0	0	0	0	0	0	0	0	0	0	793	0
uce-3549.nexus	59	117	6903	215	3.115	60	0.513	54	0.462	0.55	0.45	1918	1617	1399	1754	0	0	0	0	0	0	0	0	0	0	0	0	0	215	0
uce-355.nexus	50	216	10800	347	3.213	98	0.454	86	0.398	0.55	0.45	3193	2435	2257	2568	0	0	0	0	0	0	0	0	0	0	0	0	0	347	0
uce-3550.nexus	50	332	16600	649	3.91	164	0.494	143	0.431	0.518	0.482	4393	3755	3923	3880	0	0	0	0	0	0	0	0	0	0	0	0	0	649	0
uce-3552.nexus	59	153	9027	324	3.589	75	0.49	49	0.32	0.634	0.366	3306	1933	1245	2219	0	0	0	0	0	0	0	0	0	0	0	0	0	324	0
uce-3556.nexus	71	184	13064	443	3.391	98	0.533	75	0.408	0.657	0.343	4105	1938	2378	4200	0	0	0	0	0	0	0	0	0	0	0	0	0	443	0
uce-3558.nexus	61	202	12322	363	2.946	120	0.594	87	0.431	0.562	0.438	4055	2620	2620	2664	0	0	0	0	0	0	0	0	0	0	0	0	0	363	0
uce-3559.nexus	64	94	6016	213	3.541	49	0.521	39	0.415	0.604	0.396	2295	763	1543	1202	0	0	0	0	0	0	0	0	0	0	0	0	0	213	0
uce-3561.nexus	63	161	10143	121	1.193	86	0.534	61	0.379	0.637	0.363	2537	2084	1555	3846	0	0	0	0	0	0	0	0	0	0	0	0	0	121	0
uce-3564.nexus	62	272	16864	920	5.455	209	0.768	179	0.658	0.478	0.522	3692	3414	4903	3935	0	0	0	0	0	0	0	0	0	0	0	0	0	920	0
uce-3565.nexus	59	167	9853	217	2.202	128	0.766	110	0.659	0.594	0.406	2815	1635	2284	2902	0	0	0	0	0	0	0	0	0	0	0	0	0	217	0
uce-3566.nexus	57	107	6099	357	5.853	62	0.579	48	0.449	0.572	0.428	2103	1164	1310	1165	0	0	0	0	0	0	0	0	0	0	0	0	0	357	0
uce-3567.nexus	52	104	5408	68	1.257	60	0.577	43	0.413	0.605	0.395	1454	876	1232	1778	0	0	0	0	0	0	0	0	0	0	0	0	0	68	0
uce-3569.nexus	55	218	11990	489	4.078	119	0.546	107	0.491	0.534	0.466	2961	2107	3260	3173	0	0	0	0	0	0	0	0	0	0	0	0	0	489	0
uce-3570.nexus	82	136	11152	172	1.542	57	0.419	33	0.243	0.571	0.429	2744	2161	2551	3524	0	0	0	0	0	0	0	0	0	0	0	0	0	172	0
uce-3572.nexus	48	194	9312	292	3.136	121	0.624	100	0.515	0.553	0.447	2875	1837	2197	2111	0	0	0	0	0	0	0	0	0	0	0	0	0	292	0
uce-3573.nexus	66	292	19272	633	3.285	126	0.432	70	0.24	0.542	0.458	4774	4298	4240	5327	0	0	0	0	0	0	0	0	0	0	0	0	0	633	0
uce-3574.nexus	48	279	13392	312	2.33	147	0.527	117	0.419	0.591	0.409	3615	3184	2172	4109	0	0	0	0	0	0	0	0	0	0	0	0	0	312	0
uce-3575.nexus	50	312	15600	633	4.058	170	0.545	128	0.41	0.542	0.458	3824	4131	2729	4283	0	0	0	0	0	0	0	0	0	0	0	0	0	633	0
uce-3576.nexus	56	261	14616	661	4.522	171	0.655	98	0.375	0.642	0.358	3742	1879	3108	5226	0	0	0	0	0	0	0	0	0	0	0	0	0	661	0
uce-3577.nexus	63	129	8127	212	2.609	101	0.783	61	0.473	0.622	0.378	2419	1767	1222	2507	0	0	0	0	0	0	0	0	0	0	0	0	0	212	0
uce-3578.nexus	52	278	14456	534	3.694	172	0.619	147	0.529	0.544	0.456	4794	2715	3631	2782	0	0	0	0	0	0	0	0	0	0	0	0	0	534	0
uce-3584.nexus	60	148	8880	280	3.153	88	0.595	59	0.399	0.501	0.499	2587	2345	1956	1712	0	0	0	0	0	0	0	0	0	0	0	0	0	280	0
uce-3585.nexus	60	200	12000	238	1.983	121	0.605	87	0.435	0.501	0.499	2674	2735	3130	3223	0	0	0	0	0	0	0	0	0	0	0	0	0	238	0
uce-3588.nexus	53	151	8003	112	1.399	116	0.768	72	0.477	0.534	0.466	2201	1620	2060	2010	0	0	0	0	0	0	0	0	0	0	0	0	0	112	0
uce-3591.nexus	59	195	11505	144	1.252	95	0.487	74	0.379	0.618	0.382	3220	2135	2202	3804	0	0	0	0	0	0	0	0	0	0	0	0	0	144	0
uce-3592.nexus	68	119	8092	43	0.531	62	0.521	42	0.353	0.585	0.415	2517	1483	1859	2190	0	0	0	0	0	0	0	0	0	0	0	0	0	43	0
uce-3596.nexus	50	161	8050	305	3.789	101	0.627	57	0.354	0.495	0.505	1668	2108	1800	2169	0	0	0	0	0	0	0	0	0	0	0	0	0	305	0
uce-36.nexus	61	140	8540	100	1.171	87	0.621	70	0.5	0.499	0.501	2189	1932	2295	2024	0	0	0	0	0	0	0	0	0	0	0	0	0	100	0
uce-3602.nexus	77	190	14630	366	2.502	101	0.532	70	0.368	0.562	0.438	4844	2907	3346	3167	0	0	0	0	0	0	0	0	0	0	0	0	0	366	0
uce-3605.nexus	65	179	11635	211	1.813	105	0.587	89	0.497	0.551	0.449	3292	2502	2640	2990	0	0	0	0	0	0	0	0	0	0	0	0	0	211	0
uce-3607.nexus	60	158	9480	310	3.27	91	0.576	76	0.481	0.536	0.464	2747	1754	2481	2188	0	0	0	0	0	0	0	0	0	0	0	0	0	310	0
uce-3608.nexus	77	194	14938	571	3.822	121	0.624	100	0.515	0.586	0.414	3359	3174	2807	5027	0	0	0	0	0	0	0	0	0	0	0	0	0	571	0
uce-3609.nexus	52	134	6968	154	2.21	60	0.448	55	0.41	0.531	0.469	1913	1652	1552	1697	0	0	0	0	0	0	0	0	0	0	0	0	0	154	0
uce-3612.nexus	72	305	21960	884	4.026	130	0.426	96	0.315	0.557	0.443	6065	4016	5305	5690	0	0	0	0	0	0	0	0	0	0	0	0	0	884	0
uce-3614.nexus	49	219	10731	235	2.19	122	0.557	100	0.457	0.543	0.457	2387	2085	2730	3294	0	0	0	0	0	0	0	0	0	0	0	0	0	235	0
uce-3615.nexus	51	315	16065	922	5.739	144	0.457	135	0.429	0.497	0.503	3919	4040	3599	3585	0	0	0	0	0	0	0	0	0	0	0	0	0	922	0
uce-3617.nexus	50	103	5150	22	0.427	54	0.524	46	0.447	0.569	0.431	1403	929	1282	1514	0	0	0	0	0	0	0	0	0	0	0	0	0	22	0
uce-3618.nexus	50	154	7700	452	5.87	82	0.532	47	0.305	0.557	0.443	1878	1472	1726	2172	0	0	0	0	0	0	0	0	0	0	0	0	0	452	0
uce-3619.nexus	54	118	6372	108	1.695	64	0.542	44	0.373	0.553	0.447	1998	1667	1132	1467	0	0	0	0	0	0	0	0	0	0	0	0	0	108	0
uce-3622.nexus	49	162	7938	315	3.968	82	0.506	57	0.352	0.635	0.365	2603	1311	1466	2243	0	0	0	0	0	0	0	0	0	0	0	0	0	315	0
uce-3623.nexus	54	138	7452	117	1.57	57	0.413	39	0.283	0.562	0.438	1919	1624	1588	2204	0	0	0	0	0	0	0	0	0	0	0	0	0	117	0
uce-3624.nexus	52	174	9048	208	2.299	81	0.466	71	0.408	0.532	0.468	2325	1619	2521	2375	0	0	0	0	0	0	0	0	0	0	0	0	0	208	0
uce-3625.nexus	82	169	13858	507	3.659	87	0.515	71	0.42	0.563	0.437	3595	3466	2374	3916	0	0	0	0	0	0	0	0	0	0	0	0	0	507	0
uce-3626.nexus	60	165	9900	291	2.939	71	0.43	55	0.333	0.562	0.438	2413	1835	2380	2981	0	0	0	0	0	0	0	0	0	0	0	0	0	291	0
uce-3628.nexus	81	125	10125	154	1.521	39	0.312	24	0.192	0.609	0.391	3113	1695	2201	2962	0	0	0	0	0	0	0	0	0	0	0	0	0	154	0
uce-363.nexus	56	178	9968	209	2.097	81	0.455	72	0.404	0.547	0.453	2721	2444	1987	2607	0	0	0	0	0	0	0	0	0	0	0	0	0	209	0
uce-3630.nexus	55	252	13860	721	5.202	114	0.452	79	0.313	0.633	0.367	3282	2728	2094	5035	0	0	0	0	0	0	0	0	0	0	0	0	0	721	0
uce-3633.nexus	59	220	12980	553	4.26	114	0.518	80	0.364	0.645	0.355	4031	2521	1890	3985	0	0	0	0	0	0	0	0	0	0	0	0	0	553	0
uce-3636.nexus	54	186	10044	131	1.304	97	0.522	70	0.376	0.625	0.375	3206	1686	2031	2990	0	0	0	0	0	0	0	0	0	0	0	0	0	131	0
uce-3637.nexus	59	250	14750	1158	7.851	126	0.504	91	0.364	0.607	0.393	3602	2315	2988	4687	0	0	0	0	0	0	0	0	0	0	0	0	0	1158	0
uce-3639.nexus	50	167	8350	245	2.934	75	0.449	50	0.299	0.555	0.445	2096	1857	1747	2405	0	0	0	0	0	0	0	0	0	0	0	0	0	245	0
uce-3640.nexus	56	135	7560	210	2.778	88	0.652	76	0.563	0.543	0.457	2191	1573	1781	1805	0	0	0	0	0	0	0	0	0	0	0	0	0	210	0
uce-3641.nexus	49	316	15484	384	2.48	171	0.541	132	0.418	0.597	0.403	4968	2889	3178	4065	0	0	0	0	0	0	0	0	0	0	0	0	0	384	0
uce-3643.nexus	50	184	9200	91	0.989	81	0.44	77	0.418	0.485	0.515	1916	2483	2203	2507	0	0	0	0	0	0	0	0	0	0	0	0	0	91	0
uce-3644.nexus	57	196	11172	676	6.051	128	0.653	93	0.474	0.546	0.454	2577	2243	2509	3167	0	0	0	0	0	0	0	0	0	0	0	0	0	676	0
uce-3645.nexus	62	213	13206	250	1.893	114	0.535	79	0.371	0.579	0.421	4270	2716	2741	3229	0	0	0	0	0	0	0	0	0	0	0	0	0	250	0
uce-3649.nexus	55	214	11770	395	3.356	152	0.71	140	0.654	0.539	0.461	4023	2337	2910	2105	0	0	0	0	0	0	0	0	0	0	0	0	0	395	0
uce-3650.nexus	48	204	9792	165	1.685	105	0.515	83	0.407	0.522	0.478	2276	2127	2490	2734	0	0	0	0	0	0	0	0	0	0	0	0	0	165	0
uce-3653.nexus	62	86	5332	61	1.144	32	0.372	17	0.198	0.682	0.318	1892	829	847	1703	0	0	0	0	0	0	0	0	0	0	0	0	0	61	0
uce-3654.nexus	56	262	14672	617	4.205	101	0.385	94	0.359	0.571	0.429	3934	3098	2955	4068	0	0	0	0	0	0	0	0	0	0	0	0	0	617	0
uce-3656.nexus	51	314	16014	883	5.514	185	0.589	167	0.532	0.562	0.438	4150	3373	3283	4325	0	0	0	0	0	0	0	0	0	0	0	0	0	883	0
uce-3657.nexus	54	272	14688	966	6.577	170	0.625	124	0.456	0.55	0.45	3064	3101	3072	4485	0	0	0	0	0	0	0	0	0	0	0	0	0	966	0
uce-3658.nexus	52	280	14560	728	5	142	0.507	128	0.457	0.459	0.541	2096	4100	3400	4236	0	0	0	0	0	0	0	0	0	0	0	0	0	728	0
uce-366.nexus	57	239	13623	369	2.709	100	0.418	93	0.389	0.537	0.463	3667	3472	2686	3429	0	0	0	0	0	0	0	0	0	0	0	0	0	369	0
uce-3661.nexus	61	136	8296	60	0.723	58	0.426	40	0.294	0.54	0.46	2126	2241	1550	2319	0	0	0	0	0	0	0	0	0	0	0	0	0	60	0
uce-3668.nexus	50	174	8700	472	5.425	87	0.5	81	0.466	0.484	0.516	1729	2440	1815	2244	0	0	0	0	0	0	0	0	0	0	0	0	0	472	0
uce-3670.nexus	64	206	13184	383	2.905	151	0.733	88	0.427	0.586	0.414	4386	2299	3001	3115	0	0	0	0	0	0	0	0	0	0	0	0	0	383	0
uce-3671.nexus	78	200	15600	516	3.308	99	0.495	81	0.405	0.494	0.506	4235	3574	4040	3235	0	0	0	0	0	0	0	0	0	0	0	0	0	516	0
uce-3675.nexus	58	199	11542	549	4.757	94	0.472	69	0.347	0.57	0.43	3465	2968	1742	2818	0	0	0	0	0	0	0	0	0	0	0	0	0	549	0
uce-3676.nexus	58	212	12296	725	5.896	101	0.476	60	0.283	0.659	0.341	3555	2117	1828	4071	0	0	0	0	0	0	0	0	0	0	0	0	0	725	0
uce-3681.nexus	52	220	11440	243	2.124	111	0.505	90	0.409	0.482	0.518	2981	2884	2913	2419	0	0	0	0	0	0	0	0	0	0	0	0	0	243	0
uce-3682.nexus	49	246	12054	380	3.152	151	0.614	132	0.537	0.618	0.382	4537	2013	2445	2679	0	0	0	0	0	0	0	0	0	0	0	0	0	380	0
uce-3684.nexus	55	175	9625	440	4.571	99	0.566	69	0.394	0.538	0.462	2640	2052	2194	2299	0	0	0	0	0	0	0	0	0	0	0	0	0	440	0
uce-3685.nexus	54	209	11286	457	4.049	125	0.598	111	0.531	0.536	0.464	2906	2370	2649	2904	0	0	0	0	0	0	0	0	0	0	0	0	0	457	0
uce-3688.nexus	59	144	8496	345	4.061	85	0.59	62	0.431	0.515	0.485	1603	2004	1938	2606	0	0	0	0	0	0	0	0	0	0	0	0	0	345	0
uce-3689.nexus	70	205	14350	376	2.62	101	0.493	72	0.351	0.585	0.415	3724	2702	3103	4445	0	0	0	0	0	0	0	0	0	0	0	0	0	376	0
uce-3693.nexus	55	126	6930	186	2.684	79	0.627	64	0.508	0.524	0.476	1674	1564	1646	1860	0	0	0	0	0	0	0	0	0	0	0	0	0	186	0
uce-3695.nexus	50	198	9900	467	4.717	136	0.687	92	0.465	0.642	0.358	3013	1871	1498	3051	0	0	0	0	0	0	0	0	0	0	0	0	0	467	0
uce-3697.nexus	51	182	9282	221	2.381	119	0.654	95	0.522	0.533	0.467	2845	2127	2110	1979	0	0	0	0	0	0	0	0	0	0	0	0	0	221	0
uce-3705.nexus	52	219	11388	476	4.18	111	0.507	89	0.406	0.592	0.408	3218	2220	2212	3262	0	0	0	0	0	0	0	0	0	0	0	0	0	476	0
uce-3706.nexus	50	247	12350	605	4.899	145	0.587	113	0.457	0.485	0.515	2628	3266	2786	3065	0	0	0	0	0	0	0	0	0	0	0	0	0	605	0
uce-3707.nexus	54	202	10908	511	4.685	123	0.609	97	0.48	0.566	0.434	2744	2235	2255	3163	0	0	0	0	0	0	0	0	0	0	0	0	0	511	0
uce-3708.nexus	49	121	5929	102	1.72	100	0.826	61	0.504	0.641	0.359	2285	1202	887	1453	0	0	0	0	0	0	0	0	0	0	0	0	0	102	0
uce-3710.nexus	72	208	14976	722	4.821	97	0.466	84	0.404	0.537	0.463	4589	3741	2862	3062	0	0	0	0	0	0	0	0	0	0	0	0	0	722	0
uce-3713.nexus	53	215	11395	400	3.51	92	0.428	88	0.409	0.5	0.5	2612	2446	3063	2874	0	0	0	0	0	0	0	0	0	0	0	0	0	400	0
uce-3716.nexus	66	112	7392	251	3.396	58	0.518	50	0.446	0.505	0.495	1830	1512	2023	1776	0	0	0	0	0	0	0	0	0	0	0	0	0	251	0
uce-3717.nexus	51	258	13158	457	3.473	132	0.512	119	0.461	0.529	0.471	3454	2764	3230	3253	0	0	0	0	0	0	0	0	0	0	0	0	0	457	0
uce-3718.nexus	48	101	4848	25	0.516	52	0.515	32	0.317	0.469	0.531	1046	1519	1039	1219	0	0	0	0	0	0	0	0	0	0	0	0	0	25	0
uce-3720.nexus	65	150	9750	333	3.415	91	0.607	71	0.473	0.529	0.471	2457	2381	2049	2530	0	0	0	0	0	0	0	0	0	0	0	0	0	333	0
uce-3721.nexus	85	245	20825	805	3.866	114	0.465	78	0.318	0.543	0.457	5652	3877	5283	5208	0	0	0	0	0	0	0	0	0	0	0	0	0	805	0
uce-3725.nexus	51	165	8415	276	3.28	91	0.552	80	0.485	0.598	0.402	1765	2062	1206	3106	0	0	0	0	0	0	0	0	0	0	0	0	0	276	0
uce-3727.nexus	55	226	12430	458	3.685	93	0.412	88	0.389	0.528	0.472	2872	2784	2880	3436	0	0	0	0	0	0	0	0	0	0	0	0	0	458	0
uce-3729.nexus	62	176	10912	359	3.29	108	0.614	79	0.449	0.523	0.477	3182	2773	2268	2330	0	0	0	0	0	0	0	0	0	0	0	0	0	359	0
uce-3730.nexus	60	192	11520	588	5.104	145	0.755	130	0.677	0.553	0.447	3271	2540	2337	2784	0	0	0	0	0	0	0	0	0	0	0	0	0	588	0
uce-3732.nexus	57	200	11400	755	6.623	107	0.535	93	0.465	0.513	0.487	3197	2740	2454	2254	0	0	0	0	0	0	0	0	0	0	0	0	0	755	0
uce-3736.nexus	61	270	16470	552	3.352	168	0.622	138	0.511	0.52	0.48	4608	3983	3653	3674	0	0	0	0	0	0	0	0	0	0	0	0	0	552	0
uce-3737.nexus	51	123	6273	201	3.204	55	0.447	37	0.301	0.658	0.342	1902	822	1248	2100	0	0	0	0	0	0	0	0	0	0	0	0	0	201	0
uce-3740.nexus	54	168	9072	465	5.126	98	0.583	71	0.423	0.535	0.465	2752	1795	2204	1856	0	0	0	0	0	0	0	0	0	0	0	0	0	465	0
uce-3742.nexus	55	128	7040	150	2.131	65	0.508	42	0.328	0.526	0.474	1918	1668	1601	1703	0	0	0	0	0	0	0	0	0	0	0	0	0	150	0
uce-3743.nexus	55	167	9185	346	3.767	101	0.605	75	0.449	0.586	0.414	2284	1794	1880	2881	0	0	0	0	0	0	0	0	0	0	0	0	0	346	0
uce-3744.nexus	53	148	7844	487	6.209	57	0.385	33	0.223	0.514	0.486	2129	1764	1821	1643	0	0	0	0	0	0	0	0	0	0	0	0	0	487	0
uce-3745.nexus	52	161	8372	242	2.891	92	0.571	79	0.491	0.49	0.51	2457	1959	2182	1532	0	0	0	0	0	0	0	0	0	0	0	0	0	242	0
uce-3746.nexus	51	125	6375	152	2.384	69	0.552	65	0.52	0.586	0.414	1872	1128	1474	1749	0	0	0	0	0	0	0	0	0	0	0	0	0	152	0
uce-3748.nexus	49	229	11221	444	3.957	101	0.441	93	0.406	0.495	0.505	2627	2912	2529	2709	0	0	0	0	0	0	0	0	0	0	0	0	0	444	0
uce-3749.nexus	51	140	7140	272	3.81	79	0.564	53	0.379	0.629	0.371	2185	1331	1217	2135	0	0	0	0	0	0	0	0	0	0	0	0	0	272	0
uce-3751.nexus	74	195	14430	560	3.881	99	0.508	66	0.338	0.595	0.405	3890	2439	3183	4358	0	0	0	0	0	0	0	0	0	0	0	0	0	560	0
uce-3753.nexus	56	168	9408	457	4.858	87	0.518	55	0.327	0.571	0.429	2627	2257	1574	2493	0	0	0	0	0	0	0	0	0	0	0	0	0	457	0
uce-3755.nexus	48	333	15984	969	6.062	183	0.55	140	0.42	0.514	0.486	4588	4460	2804	3163	0	0	0	0	0	0	0	0	0	0	0	0	0	969	0
uce-3758.nexus	52	184	9568	368	3.846	114	0.62	94	0.511	0.532	0.468	2840	2118	2203	2039	0	0	0	0	0	0	0	0	0	0	0	0	0	368	0
uce-3760.nexus	50	211	10550	100	0.948	75	0.355	73	0.346	0.461	0.539	2694	2597	3041	2118	0	0	0	0	0	0	0	0	0	0	0	0	0	100	0
uce-3761.nexus	60	200	12000	366	3.05	94	0.47	81	0.405	0.433	0.567	2547	3497	3110	2480	0	0	0	0	0	0	0	0	0	0	0	0	0	366	0
uce-3764.nexus	63	180	11340	164	1.446	93	0.517	71	0.394	0.518	0.482	2976	3548	1835	2817	0	0	0	0	0	0	0	0	0	0	0	0	0	164	0
uce-3765.nexus	66	227	14982	624	4.165	129	0.568	97	0.427	0.579	0.421	4013	2964	3079	4302	0	0	0	0	0	0	0	0	0	0	0	0	0	624	0
uce-3766.nexus	50	127	6350	105	1.654	65	0.512	43	0.339	0.475	0.525	1568	1767	1520	1390	0	0	0	0	0	0	0	0	0	0	0	0	0	105	0
uce-3768.nexus	70	230	16100	575	3.571	114	0.496	67	0.291	0.622	0.378	4975	2899	2964	4687	0	0	0	0	0	0	0	0	0	0	0	0	0	575	0
uce-3772.nexus	50	287	14350	573	3.993	199	0.693	160	0.557	0.566	0.434	3316	3454	2522	4485	0	0	0	0	0	0	0	0	0	0	0	0	0	573	0
uce-3779.nexus	58	263	15254	153	1.003	123	0.468	105	0.399	0.477	0.523	3658	3598	4291	3554	0	0	0	0	0	0	0	0	0	0	0	0	0	153	0
uce-3780.nexus	52	210	10920	813	7.445	136	0.648	111	0.529	0.601	0.399	3155	2223	1809	2920	0	0	0	0	0	0	0	0	0	0	0	0	0	813	0
uce-3782.nexus	69	253	17457	629	3.603	129	0.51	102	0.403	0.589	0.411	5501	2813	4096	4418	0	0	0	0	0	0	0	0	0	0	0	0	0	629	0
uce-3783.nexus	50	195	9750	465	4.769	111	0.569	84	0.431	0.606	0.394	2918	2128	1533	2706	0	0	0	0	0	0	0	0	0	0	0	0	0	465	0
uce-3784.nexus	51	182	9282	236	2.543	99	0.544	79	0.434	0.539	0.461	2382	1769	2396	2499	0	0	0	0	0	0	0	0	0	0	0	0	0	236	0
uce-3785.nexus	60	180	10800	466	4.315	106	0.589	80	0.444	0.606	0.394	2899	1813	2242	3380	0	0	0	0	0	0	0	0	0	0	0	0	0	466	0
uce-3786.nexus	62	132	8184	203	2.48	78	0.591	60	0.455	0.57	0.43	2337	1756	1671	2217	0	0	0	0	0	0	0	0	0	0	0	0	0	203	0
uce-3792.nexus	51	191	9741	256	2.628	108	0.565	87	0.455	0.592	0.408	3217	1411	2451	2406	0	0	0	0	0	0	0	0	0	0	0	0	0	256	0
uce-3793.nexus	48	241	11568	262	2.265	141	0.585	123	0.51	0.546	0.454	3105	2681	2448	3072	0	0	0	0	0	0	0	0	0	0	0	0	0	262	0
uce-3794.nexus	67	143	9581	116	1.211	61	0.427	42	0.294	0.584	0.416	2403	2117	1815	3130	0	0	0	0	0	0	0	0	0	0	0	0	0	116	0
uce-3795.nexus	64	178	11392	568	4.986	105	0.59	82	0.461	0.601	0.399	3123	2023	2276	3402	0	0	0	0	0	0	0	0	0	0	0	0	0	568	0
uce-3797.nexus	67	209	14003	641	4.578	139	0.665	131	0.627	0.4	0.6	3141	3990	3987	2244	0	0	0	0	0	0	0	0	0	0	0	0	0	641	0
uce-3801.nexus	50	155	7750	211	2.723	75	0.484	37	0.239	0.552	0.448	1731	1952	1423	2433	0	0	0	0	0	0	0	0	0	0	0	0	0	211	0
uce-3802.nexus	55	167	9185	97	1.056	84	0.503	60	0.359	0.574	0.426	2221	1928	1946	2993	0	0	0	0	0	0	0	0	0	0	0	0	0	97	0
uce-3804.nexus	50	144	7200	72	1	73	0.507	50	0.347	0.469	0.531	1622	1880	1898	1728	0	0	0	0	0	0	0	0	0	0	0	0	0	72	0
uce-3805.nexus	51	285	14535	227	1.562	147	0.516	125	0.439	0.51	0.49	4111	3564	3427	3206	0	0	0	0	0	0	0	0	0	0	0	0	0	227	0
uce-3808.nexus	61	147	8967	296	3.301	65	0.442	50	0.34	0.517	0.483	2276	1739	2461	2195	0	0	0	0	0	0	0	0	0	0	0	0	0	296	0
uce-3809.nexus	55	147	8085	328	4.057	103	0.701	68	0.463	0.541	0.459	2322	1411	2080	1944	0	0	0	0	0	0	0	0	0	0	0	0	0	328	0
uce-3814.nexus	54	145	7830	265	3.384	76	0.524	52	0.359	0.647	0.353	2628	1401	1268	2268	0	0	0	0	0	0	0	0	0	0	0	0	0	265	0
uce-3815.nexus	50	225	11250	533	4.738	134	0.596	120	0.533	0.542	0.458	2558	2719	2188	3252	0	0	0	0	0	0	0	0	0	0	0	0	0	533	0
uce-3820.nexus	52	136	7072	211	2.984	88	0.647	70	0.515	0.615	0.385	2002	1398	1244	2217	0	0	0	0	0	0	0	0	0	0	0	0	0	211	0
uce-3822.nexus	54	87	4698	63	1.341	35	0.402	26	0.299	0.63	0.37	1866	696	1020	1053	0	0	0	0	0	0	0	0	0	0	0	0	0	63	0
uce-3825.nexus	48	117	5616	131	2.333	44	0.376	23	0.197	0.644	0.356	1700	1114	837	1834	0	0	0	0	0	0	0	0	0	0	0	0	0	131	0
uce-3828.nexus	48	197	9456	142	1.502	93	0.472	78	0.396	0.559	0.441	2899	1991	2123	2301	0	0	0	0	0	0	0	0	0	0	0	0	0	142	0
uce-3830.nexus	48	178	8544	252	2.949	99	0.556	70	0.393	0.619	0.381	2332	1260	1898	2802	0	0	0	0	0	0	0	0	0	0	0	0	0	252	0
uce-3831.nexus	51	199	10149	516	5.084	105	0.528	90	0.452	0.662	0.338	3306	962	2298	3067	0	0	0	0	0	0	0	0	0	0	0	0	0	516	0
uce-3839.nexus	53	285	15105	801	5.303	118	0.414	111	0.389	0.502	0.498	2825	3710	3396	4373	0	0	0	0	0	0	0	0	0	0	0	0	0	801	0
uce-3840.nexus	56	256	14336	734	5.12	163	0.637	139	0.543	0.574	0.426	3926	2496	3322	3858	0	0	0	0	0	0	0	0	0	0	0	0	0	734	0
uce-3841.nexus	80	168	13440	441	3.281	45	0.268	32	0.19	0.54	0.46	4570	2403	3575	2451	0	0	0	0	0	0	0	0	0	0	0	0	0	441	0
uce-3842.nexus	63	180	11340	411	3.624	96	0.533	86	0.478	0.497	0.503	3772	2326	3157	1674	0	0	0	0	0	0	0	0	0	0	0	0	0	411	0
uce-3843.nexus	81	150	12150	295	2.428	59	0.393	52	0.347	0.607	0.393	4149	2294	2371	3041	0	0	0	0	0	0	0	0	0	0	0	0	0	295	0
uce-3847.nexus	53	153	8109	131	1.615	89	0.582	71	0.464	0.588	0.412	2370	1595	1688	2325	0	0	0	0	0	0	0	0	0	0	0	0	0	131	0
uce-385.nexus	52	283	14716	426	2.895	113	0.399	106	0.375	0.403	0.597	2877	4273	4279	2861	0	0	0	0	0	0	0	0	0	0	0	0	0	426	0
uce-3851.nexus	60	156	9360	326	3.483	108	0.692	70	0.449	0.545	0.455	2515	1784	2319	2416	0	0	0	0	0	0	0	0	0	0	0	0	0	326	0
uce-3853.nexus	64	213	13632	957	7.02	125	0.587	98	0.46	0.569	0.431	3292	2454	3013	3916	0	0	0	0	0	0	0	0	0	0	0	0	0	957	0
uce-3855.nexus	56	195	10920	32	0.293	79	0.405	75	0.385	0.567	0.433	3491	2094	2624	2679	0	0	0	0	0	0	0	0	0	0	0	0	0	32	0
uce-3856.nexus	51	129	6579	390	5.928	82	0.636	51	0.395	0.543	0.457	1604	1463	1371	1751	0	0	0	0	0	0	0	0	0	0	0	0	0	390	0
uce-3859.nexus	55	303	16665	643	3.858	191	0.63	152	0.502	0.543	0.457	4960	3566	3743	3753	0	0	0	0	0	0	0	0	0	0	0	0	0	643	0
uce-3860.nexus	64	242	15488	522	3.37	126	0.521	87	0.36	0.495	0.505	3744	3240	4316	3666	0	0	0	0	0	0	0	0	0	0	0	0	0	522	0
uce-3862.nexus	53	256	13568	429	3.162	169	0.66	129	0.504	0.536	0.464	3545	2648	3462	3484	0	0	0	0	0	0	0	0	0	0	0	0	0	429	0
uce-3867.nexus	56	177	9912	329	3.319	86	0.486	78	0.441	0.434	0.566	2000	2336	3092	2155	0	0	0	0	0	0	0	0	0	0	0	0	0	329	0
uce-3868.nexus	60	261	15660	360	2.299	148	0.567	127	0.487	0.443	0.557	3968	4080	4434	2818	0	0	0	0	0	0	0	0	0	0	0	0	0	360	0
uce-3870.nexus	54	244	13176	210	1.594	103	0.422	92	0.377	0.515	0.485	3287	2616	3665	3398	0	0	0	0	0	0	0	0	0	0	0	0	0	210	0
uce-3871.nexus	73	156	11388	417	3.662	89	0.571	76	0.487	0.559	0.441	4110	2606	2253	2002	0	0	0	0	0	0	0	0	0	0	0	0	0	417	0
uce-3875.nexus	65	157	10205	87	0.853	84	0.535	64	0.408	0.454	0.546	2659	2542	2976	1941	0	0	0	0	0	0	0	0	0	0	0	0	0	87	0
uce-3876.nexus	61	192	11712	709	6.054	113	0.589	80	0.417	0.532	0.468	2683	2292	2872	3156	0	0	0	0	0	0	0	0	0	0	0	0	0	709	0
uce-3878.nexus	54	235	12690	482	3.798	131	0.557	96	0.409	0.626	0.374	4548	2052	2514	3094	0	0	0	0	0	0	0	0	0	0	0	0	0	482	0
uce-3882.nexus	51	185	9435	165	1.749	90	0.486	77	0.416	0.51	0.49	2456	2404	2138	2272	0	0	0	0	0	0	0	0	0	0	0	0	0	165	0
uce-3883.nexus	67	187	12529	543	4.334	112	0.599	79	0.422	0.541	0.459	3178	2662	2827	3319	0	0	0	0	0	0	0	0	0	0	0	0	0	543	0
uce-3884.nexus	61	112	6832	130	1.903	56	0.5	47	0.42	0.563	0.437	2439	1247	1686	1330	0	0	0	0	0	0	0	0	0	0	0	0	0	130	0
uce-3886.nexus	51	199	10149	290	2.857	115	0.578	99	0.497	0.578	0.422	3084	2119	2041	2615	0	0	0	0	0	0	0	0	0	0	0	0	0	290	0
uce-3887.nexus	70	134	9380	561	5.981	85	0.634	69	0.515	0.5	0.5	3035	2015	2386	1383	0	0	0	0	0	0	0	0	0	0	0	0	0	561	0
uce-3889.nexus	58	160	9280	419	4.515	77	0.481	57	0.356	0.582	0.418	2038	2063	1642	3118	0	0	0	0	0	0	0	0	0	0	0	0	0	419	0
uce-3891.nexus	58	142	8236	238	2.89	82	0.577	61	0.43	0.63	0.37	2212	1751	1212	2823	0	0	0	0	0	0	0	0	0	0	0	0	0	238	0
uce-3892.nexus	58	216	12528	572	4.566	138	0.639	112	0.519	0.554	0.446	2836	3507	1808	3805	0	0	0	0	0	0	0	0	0	0	0	0	0	572	0
uce-3894.nexus	54	195	10530	340	3.229	116	0.595	95	0.487	0.562	0.438	3042	2431	2034	2683	0	0	0	0	0	0	0	0	0	0	0	0	0	340	0
uce-3895.nexus	68	127	8636	181	2.096	58	0.457	48	0.378	0.627	0.373	2402	1244	1899	2910	0	0	0	0	0	0	0	0	0	0	0	0	0	181	0
uce-3897.nexus	67	133	8911	224	2.514	71	0.534	53	0.398	0.623	0.377	3009	1573	1693	2412	0	0	0	0	0	0	0	0	0	0	0	0	0	224	0
uce-3898.nexus	58	209	12122	389	3.209	105	0.502	65	0.311	0.562	0.438	3369	2555	2573	3236	0	0	0	0	0	0	0	0	0	0	0	0	0	389	0
uce-3899.nexus	68	168	11424	487	4.263	88	0.524	67	0.399	0.625	0.375	3424	2416	1683	3414	0	0	0	0	0	0	0	0	0	0	0	0	0	487	0
uce-39.nexus	55	176	9680	274	2.831	94	0.534	68	0.386	0.565	0.435	2520	1777	2320	2789	0	0	0	0	0	0	0	0	0	0	0	0	0	274	0
uce-3901.nexus	50	190	9500	267	2.811	109	0.574	82	0.432	0.479	0.521	2115	2237	2579	2302	0	0	0	0	0	0	0	0	0	0	0	0	0	267	0
uce-3902.nexus	48	279	13392	819	6.116	132	0.473	106	0.38	0.611	0.389	4133	2492	2418	3530	0	0	0	0	0	0	0	0	0	0	0	0	0	819	0
uce-3905.nexus	53	271	14363	719	5.006	166	0.613	128	0.472	0.475	0.525	3469	3920	3240	3015	0	0	0	0	0	0	0	0	0	0	0	0	0	719	0
uce-3907.nexus	79	156	12324	484	3.927	67	0.429	53	0.34	0.597	0.403	3955	2501	2274	3110	0	0	0	0	0	0	0	0	0	0	0	0	0	484	0
uce-3908.nexus	54	142	7668	126	1.643	52	0.366	48	0.338	0.509	0.491	1966	1844	1851	1881	0	0	0	0	0	0	0	0	0	0	0	0	0	126	0
uce-3910.nexus	49	130	6370	42	0.659	98	0.754	52	0.4	0.48	0.52	1291	1676	1616	1745	0	0	0	0	0	0	0	0	0	0	0	0	0	42	0
uce-3912.nexus	73	189	13797	655	4.747	105	0.556	80	0.423	0.543	0.457	3532	2745	3240	3625	0	0	0	0	0	0	0	0	0	0	0	0	0	655	0
uce-3913.nexus	52	278	14456	638	4.413	141	0.507	127	0.457	0.558	0.442	3897	2765	3358	3798	0	0	0	0	0	0	0	0	0	0	0	0	0	638	0
uce-3914.nexus	68	215	14620	631	4.316	124	0.577	78	0.363	0.512	0.488	3597	3664	3165	3563	0	0	0	0	0	0	0	0	0	0	0	0	0	631	0
uce-3915.nexus	64	123	7872	223	2.833	76	0.618	50	0.407	0.618	0.382	2241	1308	1615	2485	0	0	0	0	0	0	0	0	0	0	0	0	0	223	0
uce-3916.nexus	62	142	8804	345	3.919	72	0.507	59	0.415	0.567	0.433	2581	1685	1970	2223	0	0	0	0	0	0	0	0	0	0	0	0	0	345	0
uce-3917.nexus	51	216	11016	443	4.021	88	0.407	77	0.356	0.449	0.551	2531	3365	2457	2220	0	0	0	0	0	0	0	0	0	0	0	0	0	443	0
uce-3918.nexus	70	167	11690	339	2.9	69	0.413	48	0.287	0.615	0.385	3569	2129	2234	3419	0	0	0	0	0	0	0	0	0	0	0	0	0	339	0
uce-3921.nexus	51	152	7752	205	2.644	88	0.579	65	0.428	0.589	0.411	2299	1731	1372	2145	0	0	0	0	0	0	0	0	0	0	0	0	0	205	0
uce-3923.nexus	53	244	12932	458	3.542	107	0.439	96	0.393	0.59	0.41	3858	2096	3036	3484	0	0	0	0	0	0	0	0	0	0	0	0	0	458	0
uce-3924.nexus	61	230	14030	576	4.105	89	0.387	66	0.287	0.561	0.439	3547	2735	3179	3993	0	0	0	0	0	0	0	0	0	0	0	0	0	576	0
uce-3925.nexus	70	191	13370	264	1.975	97	0.508	68	0.356	0.569	0.431	3322	2783	2867	4134	0	0	0	0	0	0	0	0	0	0	0	0	0	264	0
uce-3926.nexus	55	131	7205	186	2.582	82	0.626	60	0.458	0.558	0.442	1951	1474	1631	1963	0	0	0	0	0	0	0	0	0	0	0	0	0	186	0
uce-3927.nexus	54	170	9180	185	2.015	58	0.341	47	0.276	0.539	0.461	1797	1884	2265	3049	0	0	0	0	0	0	0	0	0	0	0	0	0	185	0
uce-3928.nexus	59	174	10266	346	3.37	87	0.5	74	0.425	0.473	0.527	2944	2953	2292	1731	0	0	0	0	0	0	0	0	0	0	0	0	0	346	0
uce-3929.nexus	65	215	13975	524	3.75	105	0.488	91	0.423	0.556	0.444	3640	3300	2685	3826	0	0	0	0	0	0	0	0	0	0	0	0	0	524	0
uce-3931.nexus	70	237	16590	773	4.659	86	0.363	57	0.241	0.558	0.442	5116	3890	3113	3698	0	0	0	0	0	0	0	0	0	0	0	0	0	773	0
uce-3932.nexus	57	184	10488	268	2.555	117	0.636	106	0.576	0.522	0.478	2439	1907	2969	2905	0	0	0	0	0	0	0	0	0	0	0	0	0	268	0
uce-3934.nexus	57	224	12768	312	2.444	169	0.754	111	0.496	0.526	0.474	3770	2402	3502	2782	0	0	0	0	0	0	0	0	0	0	0	0	0	312	0
uce-3939.nexus	63	116	7308	245	3.352	65	0.56	45	0.388	0.631	0.369	1878	1282	1332	2571	0	0	0	0	0	0	0	0	0	0	0	0	0	245	0
uce-3941.nexus	65	194	12610	701	5.559	101	0.521	66	0.34	0.662	0.338	4038	2246	1763	3862	0	0	0	0	0	0	0	0	0	0	0	0	0	701	0
uce-3943.nexus	51	160	8160	366	4.485	101	0.631	78	0.487	0.467	0.533	1722	1544	2608	1920	0	0	0	0	0	0	0	0	0	0	0	0	0	366	0
uce-3944.nexus	73	249	18177	902	4.962	138	0.554	117	0.47	0.624	0.376	5502	2753	3731	5289	0	0	0	0	0	0	0	0	0	0	0	0	0	902	0
uce-3947.nexus	56	107	5992	32	0.534	45	0.421	28	0.262	0.502	0.498	1265	1155	1813	1727	0	0	0	0	0	0	0	0	0	0	0	0	0	32	0
uce-3950.nexus	59	208	12272	315	2.567	109	0.524	88	0.423	0.487	0.513	3769	2967	3151	2070	0	0	0	0	0	0	0	0	0	0	0	0	0	315	0
uce-3953.nexus	57	167	9519	241	2.532	109	0.653	89	0.533	0.583	0.417	2354	1761	2108	3055	0	0	0	0	0	0	0	0	0	0	0	0	0	241	0
uce-3954.nexus	62	162	10044	447	4.45	104	0.642	87	0.537	0.646	0.354	2936	1924	1475	3262	0	0	0	0	0	0	0	0	0	0	0	0	0	447	0
uce-3956.nexus	60	437	26220	1450	5.53	264	0.604	232	0.531	0.497	0.503	6928	6037	6409	5396	0	0	0	0	0	0	0	0	0	0	0	0	0	1450	0
uce-3957.nexus	55	301	16555	635	3.836	176	0.585	154	0.512	0.56	0.44	3825	3519	3500	5076	0	0	0	0	0	0	0	0	0	0	0	0	0	635	0
uce-3958.nexus	54	254	13716	508	3.704	112	0.441	107	0.421	0.553	0.447	4361	2385	3532	2930	0	0	0	0	0	0	0	0	0	0	0	0	0	508	0
uce-3959.nexus	54	146	7884	201	2.549	56	0.384	39	0.267	0.611	0.389	2026	1529	1465	2663	0	0	0	0	0	0	0	0	0	0	0	0	0	201	0
uce-396.nexus	66	131	8646	134	1.55	68	0.519	56	0.427	0.54	0.46	2533	1635	2279	2065	0	0	0	0	0	0	0	0	0	0	0	0	0	134	0
uce-3962.nexus	53	228	12084	449	3.716	118	0.518	99	0.434	0.52	0.48	3953	2694	2898	2090	0	0	0	0	0	0	0	0	0	0	0	0	0	449	0
uce-3963.nexus	66	195	12870	341	2.65	105	0.538	76	0.39	0.623	0.377	4163	2645	2085	3636	0	0	0	0	0	0	0	0	0	0	0	0	0	341	0
uce-3966.nexus	62	201	12462	99	0.794	107	0.532	89	0.443	0.53	0.47	3774	2089	3721	2779	0	0	0	0	0	0	0	0	0	0	0	0	0	99	0
uce-3967.nexus	50	280	14000	496	3.543	129	0.461	112	0.4	0.493	0.507	3034	3482	3372	3616	0	0	0	0	0	0	0	0	0	0	0	0	0	496	0
uce-3969.nexus	48	250	12000	859	7.158	158	0.632	122	0.488	0.452	0.548	3109	2616	3500	1916	0	0	0	0	0	0	0	0	0	0	0	0	0	859	0
uce-3973.nexus	61	138	8418	133	1.58	69	0.5	49	0.355	0.604	0.396	3134	1543	1738	1870	0	0	0	0	0	0	0	0	0	0	0	0	0	133	0
uce-3974.nexus	72	223	16056	655	4.079	118	0.529	82	0.368	0.565	0.435	4502	3263	3447	4189	0	0	0	0	0	0	0	0	0	0	0	0	0	655	0
uce-3979.nexus	58	166	9628	24	0.249	85	0.512	71	0.428	0.484	0.516	3169	2342	2610	1483	0	0	0	0	0	0	0	0	0	0	0	0	0	24	0
uce-3981.nexus	48	161	7728	497	6.431	93	0.578	76	0.472	0.562	0.438	2348	1546	1650	1687	0	0	0	0	0	0	0	0	0	0	0	0	0	497	0
uce-3984.nexus	54	130	7020	86	1.225	56	0.431	48	0.369	0.5	0.5	1676	1663	1804	1791	0	0	0	0	0	0	0	0	0	0	0	0	0	86	0
uce-3985.nexus	78	149	11622	503	4.328	47	0.315	40	0.268	0.64	0.36	4359	1806	2201	2753	0	0	0	0	0	0	0	0	0	0	0	0	0	503	0
uce-3986.nexus	73	165	12045	313	2.599	71	0.43	49	0.297	0.659	0.341	4199	2189	1814	3530	0	0	0	0	0	0	0	0	0	0	0	0	0	313	0
uce-3987.nexus	52	306	15912	708	4.449	147	0.48	130	0.425	0.564	0.436	5728	3221	3415	2840	0	0	0	0	0	0	0	0	0	0	0	0	0	708	0
uce-3988.nexus	73	126	9198	195	2.12	107	0.849	73	0.579	0.551	0.449	2564	1910	2137	2392	0	0	0	0	0	0	0	0	0	0	0	0	0	195	0
uce-3990.nexus	75	152	11400	332	2.912	87	0.572	68	0.447	0.447	0.553	2758	2791	3318	2201	0	0	0	0	0	0	0	0	0	0	0	0	0	332	0
uce-3992.nexus	57	70	3990	93	2.331	62	0.886	33	0.471	0.491	0.509	1098	1107	880	812	0	0	0	0	0	0	0	0	0	0	0	0	0	93	0
uce-3993.nexus	52	283	14716	755	5.13	135	0.477	117	0.413	0.576	0.424	4131	2940	3006	3884	0	0	0	0	0	0	0	0	0	0	0	0	0	755	0
uce-3995.nexus	56	142	7952	137	1.723	67	0.472	36	0.254	0.54	0.46	1980	1530	2061	2244	0	0	0	0	0	0	0	0	0	0	0	0	0	137	0
uce-3996.nexus	54	277	14958	176	1.177	112	0.404	104	0.375	0.501	0.499	3292	4231	3153	4106	0	0	0	0	0	0	0	0	0	0	0	0	0	176	0
uce-3997.nexus	48	266	12768	437	3.423	139	0.523	118	0.444	0.561	0.439	4781	2071	3360	2119	0	0	0	0	0	0	0	0	0	0	0	0	0	437	0
uce-3998.nexus	55	220	12100	381	3.149	116	0.527	96	0.436	0.401	0.599	1934	4092	2932	2761	0	0	0	0	0	0	0	0	0	0	0	0	0	381	0
uce-3999.nexus	50	156	7800	234	3	106	0.679	81	0.519	0.582	0.418	1932	1811	1354	2469	0	0	0	0	0	0	0	0	0	0	0	0	0	234	0
uce-4001.nexus	49	265	12985	295	2.272	155	0.585	127	0.479	0.525	0.475	3866	2618	3410	2796	0	0	0	0	0	0	0	0	0	0	0	0	0	295	0
uce-4005.nexus	55	142	7810	322	4.123	75	0.528	69	0.486	0.594	0.406	2243	1458	1576	2211	0	0	0	0	0	0	0	0	0	0	0	0	0	322	0
uce-4006.nexus	64	156	9984	299	2.995	85	0.545	62	0.397	0.619	0.381	3058	1883	1806	2938	0	0	0	0	0	0	0	0	0	0	0	0	0	299	0
uce-4007.nexus	50	223	11150	223	2	90	0.404	85	0.381	0.554	0.446	2920	2701	2169	3137	0	0	0	0	0	0	0	0	0	0	0	0	0	223	0
uce-4008.nexus	55	263	14465	301	2.081	141	0.536	120	0.456	0.558	0.442	4229	3095	3157	3683	0	0	0	0	0	0	0	0	0	0	0	0	0	301	0
uce-4009.nexus	80	187	14960	254	1.698	48	0.257	34	0.182	0.556	0.444	4067	3665	2863	4111	0	0	0	0	0	0	0	0	0	0	0	0	0	254	0
uce-401.nexus	68	169	11492	315	2.741	66	0.391	52	0.308	0.536	0.464	4564	1868	3322	1423	0	0	0	0	0	0	0	0	0	0	0	0	0	315	0
uce-4010.nexus	61	151	9211	529	5.743	67	0.444	51	0.338	0.55	0.45	2444	2017	1867	2354	0	0	0	0	0	0	0	0	0	0	0	0	0	529	0
uce-4011.nexus	63	201	12663	193	1.524	109	0.542	85	0.423	0.575	0.425	3791	2799	2486	3394	0	0	0	0	0	0	0	0	0	0	0	0	0	193	0
uce-4013.nexus	51	286	14586	758	5.197	186	0.65	166	0.58	0.541	0.459	3009	3114	3247	4458	0	0	0	0	0	0	0	0	0	0	0	0	0	758	0
uce-4014.nexus	52	146	7592	430	5.664	71	0.486	56	0.384	0.58	0.42	2065	1348	1667	2082	0	0	0	0	0	0	0	0	0	0	0	0	0	430	0
uce-4015.nexus	60	229	13740	371	2.7	130	0.568	93	0.406	0.573	0.427	3550	2679	3029	4111	0	0	0	0	0	0	0	0	0	0	0	0	0	371	0
uce-4018.nexus	67	262	17554	877	4.996	146	0.557	123	0.469	0.55	0.45	5061	3469	4040	4107	0	0	0	0	0	0	0	0	0	0	0	0	0	877	0
uce-402.nexus	72	152	10944	287	2.622	83	0.546	53	0.349	0.534	0.466	3009	1720	3250	2678	0	0	0	0	0	0	0	0	0	0	0	0	0	287	0
uce-4020.nexus	55	165	9075	204	2.248	66	0.4	64	0.388	0.481	0.519	2018	2347	2248	2258	0	0	0	0	0	0	0	0	0	0	0	0	0	204	0
uce-4022.nexus	70	190	13300	739	5.556	107	0.563	74	0.389	0.588	0.412	3852	2255	2934	3520	0	0	0	0	0	0	0	0	0	0	0	0	0	739	0
uce-4023.nexus	58	176	10208	702	6.877	92	0.523	61	0.347	0.562	0.438	3068	2047	2106	2285	0	0	0	0	0	0	0	0	0	0	0	0	0	702	0
uce-4029.nexus	48	286	13728	557	4.057	128	0.448	112	0.392	0.581	0.419	3877	2500	3023	3771	0	0	0	0	0	0	0	0	0	0	0	0	0	557	0
uce-403.nexus	58	147	8526	49	0.575	60	0.408	47	0.32	0.585	0.415	3418	1634	1886	1539	0	0	0	0	0	0	0	0	0	0	0	0	0	49	0
uce-4031.nexus	48	258	12384	714	5.766	129	0.5	104	0.403	0.529	0.471	2136	2359	3127	4048	0	0	0	0	0	0	0	0	0	0	0	0	0	714	0
uce-4037.nexus	60	220	13200	509	3.856	158	0.718	105	0.477	0.49	0.51	3143	2818	3653	3077	0	0	0	0	0	0	0	0	0	0	0	0	0	509	0
uce-404.nexus	51	251	12801	148	1.156	96	0.382	90	0.359	0.509	0.491	3484	3115	3100	2954	0	0	0	0	0	0	0	0	0	0	0	0	0	148	0
uce-4042.nexus	56	256	14336	316	2.204	131	0.512	107	0.418	0.451	0.549	3206	2789	4898	3127	0	0	0	0	0	0	0	0	0	0	0	0	0	316	0
uce-4043.nexus	59	73	4307	22	0.511	29	0.397	16	0.219	0.665	0.335	1218	620	816	1631	0	0	0	0	0	0	0	0	0	0	0	0	0	22	0
uce-4048.nexus	49	112	5488	70	1.276	48	0.429	36	0.321	0.619	0.381	1662	931	1133	1692	0	0	0	0	0	0	0	0	0	0	0	0	0	70	0
uce-4051.nexus	66	95	6270	197	3.142	41	0.432	30	0.316	0.609	0.391	1660	988	1389	2036	0	0	0	0	0	0	0	0	0	0	0	0	0	197	0
uce-4055.nexus	49	321	15729	748	4.756	186	0.579	166	0.517	0.499	0.501	3408	3606	3923	4044	0	0	0	0	0	0	0	0	0	0	0	0	0	748	0
uce-4058.nexus	51	216	11016	329	2.987	112	0.519	102	0.472	0.523	0.477	3155	2213	2887	2432	0	0	0	0	0	0	0	0	0	0	0	0	0	329	0
uce-4059.nexus	72	228	16416	851	5.184	119	0.522	94	0.412	0.66	0.34	4716	2469	2843	5537	0	0	0	0	0	0	0	0	0	0	0	0	0	851	0
uce-4061.nexus	52	244	12688	844	6.652	138	0.566	116	0.475	0.493	0.507	2632	3124	2868	3220	0	0	0	0	0	0	0	0	0	0	0	0	0	844	0
uce-4065.nexus	55	202	11110	476	4.284	102	0.505	77	0.381	0.558	0.442	2877	2392	2328	3037	0	0	0	0	0	0	0	0	0	0	0	0	0	476	0
uce-4066.nexus	53	84	4452	71	1.595	58	0.69	35	0.417	0.615	0.385	1627	772	909	1073	0	0	0	0	0	0	0	0	0	0	0	0	0	71	0
uce-4069.nexus	51	193	9843	397	4.033	116	0.601	94	0.487	0.584	0.416	2840	1802	2136	2668	0	0	0	0	0	0	0	0	0	0	0	0	0	397	0
uce-4071.nexus	67	146	9782	261	2.668	58	0.397	47	0.322	0.606	0.394	3669	2134	1624	2094	0	0	0	0	0	0	0	0	0	0	0	0	0	261	0
uce-4072.nexus	58	216	12528	494	3.943	104	0.481	92	0.426	0.533	0.467	3129	2339	3295	3271	0	0	0	0	0	0	0	0	0	0	0	0	0	494	0
uce-4073.nexus	52	183	9516	380	3.993	109	0.596	81	0.443	0.553	0.447	2666	2001	2095	2374	0	0	0	0	0	0	0	0	0	0	0	0	0	380	0
uce-4077.nexus	71	181	12851	431	3.354	80	0.442	48	0.265	0.598	0.402	3187	2270	2725	4238	0	0	0	0	0	0	0	0	0	0	0	0	0	431	0
uce-4078.nexus	72	141	10152	202	1.99	77	0.546	44	0.312	0.572	0.428	2073	1515	2743	3619	0	0	0	0	0	0	0	0	0	0	0	0	0	202	0
uce-4080.nexus	55	160	8800	266	3.023	107	0.669	80	0.5	0.644	0.356	2907	1816	1224	2587	0	0	0	0	0	0	0	0	0	0	0	0	0	266	0
uce-4085.nexus	56	158	8848	436	4.928	86	0.544	60	0.38	0.538	0.462	1978	2345	1511	2578	0	0	0	0	0	0	0	0	0	0	0	0	0	436	0
uce-4086.nexus	68	238	16184	614	3.794	114	0.479	75	0.315	0.624	0.376	4858	2826	3028	4858	0	0	0	0	0	0	0	0	0	0	0	0	0	614	0
uce-4089.nexus	53	105	5565	30	0.539	45	0.429	39	0.371	0.441	0.559	1035	1377	1718	1405	0	0	0	0	0	0	0	0	0	0	0	0	0	30	0
uce-4090.nexus	52	100	5200	74	1.423	61	0.61	42	0.42	0.597	0.403	1472	1435	629	1590	0	0	0	0	0	0	0	0	0	0	0	0	0	74	0
uce-4091.nexus	49	229	11221	274	2.442	130	0.568	94	0.41	0.533	0.467	2911	2092	3023	2921	0	0	0	0	0	0	0	0	0	0	0	0	0	274	0
uce-4092.nexus	66	196	12936	202	1.562	96	0.49	76	0.388	0.559	0.441	3596	2737	2872	3529	0	0	0	0	0	0	0	0	0	0	0	0	0	202	0
uce-4093.nexus	58	173	10034	489	4.873	86	0.497	63	0.364	0.547	0.453	3226	2450	1881	1988	0	0	0	0	0	0	0	0	0	0	0	0	0	489	0
uce-4095.nexus	57	134	7638	190	2.488	75	0.56	47	0.351	0.574	0.426	1968	1836	1332	2312	0	0	0	0	0	0	0	0	0	0	0	0	0	190	0
uce-4097.nexus	52	215	11180	290	2.594	126	0.586	101	0.47	0.556	0.444	3529	2238	2601	2522	0	0	0	0	0	0	0	0	0	0	0	0	0	290	0
uce-4100.nexus	52	287	14924	855	5.729	178	0.62	154	0.537	0.537	0.463	4407	3019	3539	3104	0	0	0	0	0	0	0	0	0	0	0	0	0	855	0
uce-4101.nexus	50	326	16300	717	4.399	172	0.528	155	0.475	0.461	0.539	3222	3509	4865	3987	0	0	0	0	0	0	0	0	0	0	0	0	0	717	0
uce-4103.nexus	54	133	7182	319	4.442	74	0.556	56	0.421	0.438	0.562	1451	2023	1844	1545	0	0	0	0	0	0	0	0	0	0	0	0	0	319	0
uce-4104.nexus	57	127	7239	87	1.202	83	0.654	67	0.528	0.633	0.367	2252	1607	1016	2277	0	0	0	0	0	0	0	0	0	0	0	0	0	87	0
uce-4105.nexus	52	313	16276	968	5.947	153	0.489	139	0.444	0.496	0.504	3205	3517	4253	4333	0	0	0	0	0	0	0	0	0	0	0	0	0	968	0
uce-4108.nexus	52	266	13832	825	5.964	123	0.462	95	0.357	0.532	0.468	2321	3349	2728	4609	0	0	0	0	0	0	0	0	0	0	0	0	0	825	0
uce-4109.nexus	57	154	8778	116	1.321	99	0.643	79	0.513	0.519	0.481	1968	2523	1641	2530	0	0	0	0	0	0	0	0	0	0	0	0	0	116	0
uce-4113.nexus	78	127	9906	283	2.857	42	0.331	28	0.22	0.645	0.355	3218	1459	1960	2986	0	0	0	0	0	0	0	0	0	0	0	0	0	283	0
uce-4118.nexus	62	274	16988	422	2.484	100	0.365	83	0.303	0.389	0.611	3280	4671	5475	3140	0	0	0	0	0	0	0	0	0	0	0	0	0	422	0
uce-412.nexus	69	178	12282	411	3.346	85	0.478	56	0.315	0.562	0.438	3379	2196	2993	3303	0	0	0	0	0	0	0	0	0	0	0	0	0	411	0
uce-4121.nexus	79	121	9559	375	3.923	40	0.331	26	0.215	0.695	0.305	3110	1482	1307	3285	0	0	0	0	0	0	0	0	0	0	0	0	0	375	0
uce-4122.nexus	61	249	15189	589	3.878	156	0.627	113	0.454	0.562	0.438	4375	3241	3158	3826	0	0	0	0	0	0	0	0	0	0	0	0	0	589	0
uce-4123.nexus	63	191	12033	617	5.128	109	0.571	86	0.45	0.554	0.446	3206	2996	2086	3128	0	0	0	0	0	0	0	0	0	0	0	0	0	617	0
uce-4125.nexus	48	113	5424	15	0.277	50	0.442	44	0.389	0.637	0.363	1803	841	1124	1641	0	0	0	0	0	0	0	0	0	0	0	0	0	15	0
uce-4126.nexus	52	158	8216	102	1.241	94	0.595	80	0.506	0.519	0.481	1849	1778	2124	2363	0	0	0	0	0	0	0	0	0	0	0	0	0	102	0
uce-4127.nexus	64	188	12032	120	0.997	92	0.489	66	0.351	0.586	0.414	3852	2292	2634	3134	0	0	0	0	0	0	0	0	0	0	0	0	0	120	0
uce-4128.nexus	57	140	7980	239	2.995	69	0.493	57	0.407	0.499	0.501	1818	2383	1489	2051	0	0	0	0	0	0	0	0	0	0	0	0	0	239	0
uce-4129.nexus	61	246	15006	622	4.145	200	0.813	170	0.691	0.547	0.453	3942	3684	2836	3922	0	0	0	0	0	0	0	0	0	0	0	0	0	622	0
uce-413.nexus	48	276	13248	893	6.741	127	0.46	116	0.42	0.547	0.453	2635	3140	2494	4086	0	0	0	0	0	0	0	0	0	0	0	0	0	893	0
uce-4130.nexus	53	179	9487	300	3.162	107	0.598	73	0.408	0.567	0.433	2185	1771	2206	3025	0	0	0	0	0	0	0	0	0	0	0	0	0	300	0
uce-4132.nexus	49	301	14749	809	5.485	160	0.532	134	0.445	0.52	0.48	3449	3734	2970	3787	0	0	0	0	0	0	0	0	0	0	0	0	0	809	0
uce-4134.nexus	49	174	8526	152	1.783	83	0.477	78	0.448	0.478	0.522	1136	2436	1940	2862	0	0	0	0	0	0	0	0	0	0	0	0	0	152	0
uce-4136.nexus	57	312	17784	1040	5.848	180	0.577	157	0.503	0.556	0.444	5259	3268	4188	4029	0	0	0	0	0	0	0	0	0	0	0	0	0	1040	0
uce-4137.nexus	63	138	8694	554	6.372	73	0.529	59	0.428	0.523	0.477	2080	1722	2171	2167	0	0	0	0	0	0	0	0	0	0	0	0	0	554	0
uce-4138.nexus	50	171	8550	181	2.117	106	0.62	57	0.333	0.561	0.439	2677	2138	1550	2004	0	0	0	0	0	0	0	0	0	0	0	0	0	181	0
uce-4139.nexus	60	225	13500	513	3.8	117	0.52	88	0.391	0.378	0.622	2720	3606	4484	2177	0	0	0	0	0	0	0	0	0	0	0	0	0	513	0
uce-4140.nexus	57	296	16872	225	1.334	157	0.53	125	0.422	0.446	0.554	3967	4822	4389	3469	0	0	0	0	0	0	0	0	0	0	0	0	0	225	0
uce-4142.nexus	49	254	12446	328	2.635	140	0.551	134	0.528	0.485	0.515	1897	3324	2922	3975	0	0	0	0	0	0	0	0	0	0	0	0	0	328	0
uce-4143.nexus	59	208	12272	532	4.335	112	0.538	81	0.389	0.62	0.38	4000	1869	2585	3286	0	0	0	0	0	0	0	0	0	0	0	0	0	532	0
uce-4145.nexus	54	264	14256	451	3.164	134	0.508	118	0.447	0.511	0.489	4507	2586	4152	2560	0	0	0	0	0	0	0	0	0	0	0	0	0	451	0
uce-4146.nexus	55	239	13145	355	2.701	129	0.54	119	0.498	0.458	0.542	2832	3937	3006	3015	0	0	0	0	0	0	0	0	0	0	0	0	0	355	0
uce-4148.nexus	72	205	14760	1030	6.978	88	0.429	64	0.312	0.704	0.296	5072	2392	1680	4586	0	0	0	0	0	0	0	0	0	0	0	0	0	1030	0
uce-4150.nexus	48	130	6240	139	2.228	53	0.408	45	0.346	0.546	0.454	1261	1487	1287	2066	0	0	0	0	0	0	0	0	0	0	0	0	0	139	0
uce-4153.nexus	48	155	7440	367	4.933	63	0.406	45	0.29	0.571	0.429	2024	1520	1519	2010	0	0	0	0	0	0	0	0	0	0	0	0	0	367	0
uce-4156.nexus	53	196	10388	130	1.251	120	0.612	93	0.474	0.577	0.423	2966	1937	2399	2956	0	0	0	0	0	0	0	0	0	0	0	0	0	130	0
uce-4159.nexus	50	348	17400	925	5.316	231	0.664	183	0.526	0.557	0.443	3171	3675	3636	5993	0	0	0	0	0	0	0	0	0	0	0	0	0	925	0
uce-4160.nexus	72	218	15696	353	2.249	104	0.477	56	0.257	0.567	0.433	4418	3551	3096	4278	0	0	0	0	0	0	0	0	0	0	0	0	0	353	0
uce-4161.nexus	59	196	11564	360	3.113	109	0.556	84	0.429	0.563	0.437	2832	2852	2047	3473	0	0	0	0	0	0	0	0	0	0	0	0	0	360	0
uce-4163.nexus	70	208	14560	488	3.352	64	0.308	51	0.245	0.494	0.506	3772	3787	3348	3165	0	0	0	0	0	0	0	0	0	0	0	0	0	488	0
uce-4165.nexus	59	156	9204	311	3.379	95	0.609	76	0.487	0.603	0.397	2396	1766	1749	2982	0	0	0	0	0	0	0	0	0	0	0	0	0	311	0
uce-4169.nexus	54	237	12798	430	3.36	128	0.54	100	0.422	0.536	0.464	3767	3457	2292	2852	0	0	0	0	0	0	0	0	0	0	0	0	0	430	0
uce-4170.nexus	53	314	16642	912	5.48	140	0.446	122	0.389	0.516	0.484	4209	3615	4016	3890	0	0	0	0	0	0	0	0	0	0	0	0	0	912	0
uce-4172.nexus	48	127	6096	236	3.871	79	0.622	67	0.528	0.517	0.483	1788	1643	1192	1237	0	0	0	0	0	0	0	0	0	0	0	0	0	236	0
uce-4174.nexus	50	171	8550	191	2.234	101	0.591	78	0.456	0.624	0.376	2250	1717	1425	2967	0	0	0	0	0	0	0	0	0	0	0	0	0	191	0
uce-4175.nexus	64	187	11968	323	2.699	107	0.572	91	0.487	0.578	0.422	3500	2416	2500	3229	0	0	0	0	0	0	0	0	0	0	0	0	0	323	0
uce-4182.nexus	55	139	7645	12	0.157	75	0.54	67	0.482	0.514	0.486	1582	1707	2002	2342	0	0	0	0	0	0	0	0	0	0	0	0	0	12	0
uce-4183.nexus	64	130	8320	156	1.875	36	0.277	24	0.185	0.479	0.521	2249	2434	1815	1666	0	0	0	0	0	0	0	0	0	0	0	0	0	156	0
uce-4185.nexus	52	216	11232	408	3.632	173	0.801	118	0.546	0.515	0.485	2408	2503	2741	3172	0	0	0	0	0	0	0	0	0	0	0	0	0	408	0
uce-4186.nexus	66	172	11352	374	3.295	84	0.488	63	0.366	0.597	0.403	3126	2456	1972	3424	0	0	0	0	0	0	0	0	0	0	0	0	0	374	0
uce-4190.nexus	52	199	10348	578	5.586	132	0.663	105	0.528	0.511	0.489	3312	2331	2442	1685	0	0	0	0	0	0	0	0	0	0	0	0	0	578	0
uce-4191.nexus	61	217	13237	863	6.52	111	0.512	101	0.465	0.581	0.419	3781	2379	2820	3394	0	0	0	0	0	0	0	0	0	0	0	0	0	863	0
uce-4193.nexus	65	276	17940	492	2.742	153	0.554	131	0.475	0.477	0.523	5468	4252	4872	2856	0	0	0	0	0	0	0	0	0	0	0	0	0	492	0
uce-4194.nexus	57	250	14250	839	5.888	170	0.68	129	0.516	0.537	0.463	3628	2994	3205	3584	0	0	0	0	0	0	0	0	0	0	0	0	0	839	0
uce-4196.nexus	48	168	8064	177	2.195	82	0.488	52	0.31	0.646	0.354	2448	1462	1325	2652	0	0	0	0	0	0	0	0	0	0	0	0	0	177	0
uce-4197.nexus	48	299	14352	434	3.024	188	0.629	160	0.535	0.516	0.484	3477	3465	3258	3718	0	0	0	0	0	0	0	0	0	0	0	0	0	434	0
uce-4201.nexus	67	212	14204	452	3.182	85	0.401	59	0.278	0.54	0.46	3927	3193	3130	3502	0	0	0	0	0	0	0	0	0	0	0	0	0	452	0
uce-4203.nexus	50	196	9800	469	4.786	113	0.577	68	0.347	0.555	0.445	2810	1951	2195	2375	0	0	0	0	0	0	0	0	0	0	0	0	0	469	0
uce-4205.nexus	71	226	16046	825	5.141	133	0.588	93	0.412	0.557	0.443	4518	3281	3465	3957	0	0	0	0	0	0	0	0	0	0	0	0	0	825	0
uce-4206.nexus	57	201	11457	770	6.721	98	0.488	85	0.423	0.549	0.451	2694	2426	2422	3145	0	0	0	0	0	0	0	0	0	0	0	0	0	770	0
uce-4207.nexus	50	301	15050	812	5.395	141	0.468	123	0.409	0.556	0.444	2940	3128	3210	4960	0	0	0	0	0	0	0	0	0	0	0	0	0	812	0
uce-4209.nexus	66	249	16434	874	5.318	149	0.598	99	0.398	0.619	0.381	5992	2630	3302	3636	0	0	0	0	0	0	0	0	0	0	0	0	0	874	0
uce-4210.nexus	53	247	13091	467	3.567	137	0.555	117	0.474	0.414	0.586	2739	3340	4040	2505	0	0	0	0	0	0	0	0	0	0	0	0	0	467	0
uce-4211.nexus	61	153	9333	332	3.557	108	0.706	48	0.314	0.569	0.431	2279	1892	1988	2842	0	0	0	0	0	0	0	0	0	0	0	0	0	332	0
uce-4212.nexus	53	197	10441	466	4.463	110	0.558	73	0.371	0.599	0.401	3518	1588	2407	2462	0	0	0	0	0	0	0	0	0	0	0	0	0	466	0
uce-4213.nexus	68	148	10064	122	1.212	80	0.541	47	0.318	0.581	0.419	3118	2360	1811	2653	0	0	0	0	0	0	0	0	0	0	0	0	0	122	0
uce-4214.nexus	74	178	13172	237	1.799	80	0.449	67	0.376	0.638	0.362	3955	2752	1925	4303	0	0	0	0	0	0	0	0	0	0	0	0	0	237	0
uce-4217.nexus	64	260	16640	626	3.762	89	0.342	80	0.308	0.459	0.541	3150	4173	4473	4218	0	0	0	0	0	0	0	0	0	0	0	0	0	626	0
uce-4219.nexus	65	135	8775	223	2.541	61	0.452	45	0.333	0.594	0.406	2728	1807	1675	2342	0	0	0	0	0	0	0	0	0	0	0	0	0	223	0
uce-4220.nexus	60	130	7800	298	3.821	76	0.585	54	0.415	0.62	0.38	2013	1413	1444	2632	0	0	0	0	0	0	0	0	0	0	0	0	0	298	0
uce-4222.nexus	50	258	12900	411	3.186	153	0.593	136	0.527	0.452	0.548	2634	2943	3895	3017	0	0	0	0	0	0	0	0	0	0	0	0	0	411	0
uce-4223.nexus	49	125	6125	32	0.522	101	0.808	87	0.696	0.523	0.477	2160	1205	1708	1020	0	0	0	0	0	0	0	0	0	0	0	0	0	32	0
uce-4224.nexus	65	303	19695	829	4.209	151	0.498	111	0.366	0.619	0.381	6122	3417	3783	5544	0	0	0	0	0	0	0	0	0	0	0	0	0	829	0
uce-4225.nexus	54	195	10530	403	3.827	155	0.795	85	0.436	0.501	0.499	2494	2884	2191	2558	0	0	0	0	0	0	0	0	0	0	0	0	0	403	0
uce-4226.nexus	54	152	8208	73	0.889	88	0.579	69	0.454	0.592	0.408	2588	2129	1188	2230	0	0	0	0	0	0	0	0	0	0	0	0	0	73	0
uce-4229.nexus	54	223	12042	508	4.219	141	0.632	103	0.462	0.59	0.41	2920	2092	2636	3886	0	0	0	0	0	0	0	0	0	0	0	0	0	508	0
uce-4234.nexus	64	153	9792	289	2.951	91	0.595	61	0.399	0.552	0.448	2107	2125	2157	3114	0	0	0	0	0	0	0	0	0	0	0	0	0	289	0
uce-4237.nexus	57	148	8436	463	5.488	88	0.595	59	0.399	0.646	0.354	2212	1536	1292	2933	0	0	0	0	0	0	0	0	0	0	0	0	0	463	0
uce-424.nexus	53	246	13038	412	3.16	104	0.423	82	0.333	0.494	0.506	3495	3237	3154	2740	0	0	0	0	0	0	0	0	0	0	0	0	0	412	0
uce-4241.nexus	59	225	13275	468	3.525	99	0.44	99	0.44	0.426	0.574	3371	3851	3501	2084	0	0	0	0	0	0	0	0	0	0	0	0	0	468	0
uce-4242.nexus	56	156	8736	91	1.042	85	0.545	69	0.442	0.537	0.463	2867	1520	2483	1775	0	0	0	0	0	0	0	0	0	0	0	0	0	91	0
uce-4245.nexus	51	262	13362	634	4.745	169	0.645	149	0.569	0.489	0.511	2676	3387	3116	3549	0	0	0	0	0	0	0	0	0	0	0	0	0	634	0
uce-4249.nexus	60	189	11340	525	4.63	101	0.534	76	0.402	0.633	0.367	3306	1913	2050	3546	0	0	0	0	0	0	0	0	0	0	0	0	0	525	0
uce-4251.nexus	61	126	7686	209	2.719	58	0.46	36	0.286	0.592	0.408	2158	1634	1410	2275	0	0	0	0	0	0	0	0	0	0	0	0	0	209	0
uce-4252.nexus	58	155	8990	378	4.205	86	0.555	61	0.394	0.586	0.414	2269	1534	2022	2787	0	0	0	0	0	0	0	0	0	0	0	0	0	378	0
uce-4253.nexus	55	189	10395	447	4.3	108	0.571	76	0.402	0.573	0.427	2774	2543	1701	2930	0	0	0	0	0	0	0	0	0	0	0	0	0	447	0
uce-4254.nexus	48	220	10560	745	7.055	109	0.495	99	0.45	0.483	0.517	2995	2300	2760	1760	0	0	0	0	0	0	0	0	0	0	0	0	0	745	0
uce-4255.nexus	52	119	6188	69	1.115	72	0.605	54	0.454	0.489	0.511	1609	1433	1693	1384	0	0	0	0	0	0	0	0	0	0	0	0	0	69	0
uce-4258.nexus	57	166	9462	326	3.445	106	0.639	84	0.506	0.579	0.421	2347	1885	1986	2918	0	0	0	0	0	0	0	0	0	0	0	0	0	326	0
uce-4260.nexus	49	218	10682	237	2.219	123	0.564	104	0.477	0.427	0.573	1790	3311	2686	2658	0	0	0	0	0	0	0	0	0	0	0	0	0	237	0
uce-4261.nexus	50	279	13950	309	2.215	213	0.763	136	0.487	0.54	0.46	3968	2757	3524	3392	0	0	0	0	0	0	0	0	0	0	0	0	0	309	0
uce-4265.nexus	48	206	9888	304	3.074	113	0.549	95	0.461	0.526	0.474	2513	2460	2084	2527	0	0	0	0	0	0	0	0	0	0	0	0	0	304	0
uce-4266.nexus	67	139	9313	298	3.2	84	0.604	64	0.46	0.541	0.459	2524	1271	2865	2355	0	0	0	0	0	0	0	0	0	0	0	0	0	298	0
uce-4268.nexus	53	129	6837	49	0.717	64	0.496	57	0.442	0.547	0.453	1849	1468	1609	1862	0	0	0	0	0	0	0	0	0	0	0	0	0	49	0
uce-4269.nexus	70	208	14560	501	3.441	118	0.567	94	0.452	0.456	0.544	3625	3709	3908	2817	0	0	0	0	0	0	0	0	0	0	0	0	0	501	0
uce-4271.nexus	54	192	10368	568	5.478	132	0.688	102	0.531	0.507	0.493	2582	2512	2323	2383	0	0	0	0	0	0	0	0	0	0	0	0	0	568	0
uce-4272.nexus	56	213	11928	247	2.071	92	0.432	81	0.38	0.483	0.517	3030	2755	3283	2613	0	0	0	0	0	0	0	0	0	0	0	0	0	247	0
uce-4273.nexus	60	265	15900	649	4.082	135	0.509	120	0.453	0.56	0.44	4893	3104	3633	3621	0	0	0	0	0	0	0	0	0	0	0	0	0	649	0
uce-4276.nexus	57	211	12027	525	4.365	128	0.607	81	0.384	0.568	0.432	2897	2486	2482	3637	0	0	0	0	0	0	0	0	0	0	0	0	0	525	0
uce-4278.nexus	77	152	11704	332	2.837	78	0.513	35	0.23	0.55	0.45	2926	2962	2157	3327	0	0	0	0	0	0	0	0	0	0	0	0	0	332	0
uce-4279.nexus	63	148	9324	136	1.459	68	0.459	62	0.419	0.444	0.556	1419	2351	2767	2651	0	0	0	0	0	0	0	0	0	0	0	0	0	136	0
uce-4284.nexus	65	130	8450	292	3.456	71	0.546	43	0.331	0.512	0.488	1859	1880	2080	2339	0	0	0	0	0	0	0	0	0	0	0	0	0	292	0
uce-4291.nexus	69	114	7866	163	2.072	59	0.518	32	0.281	0.506	0.494	1709	1787	2018	2189	0	0	0	0	0	0	0	0	0	0	0	0	0	163	0
uce-4293.nexus	61	214	13054	872	6.68	132	0.617	100	0.467	0.515	0.485	3348	2489	3425	2920	0	0	0	0	0	0	0	0	0	0	0	0	0	872	0
uce-4294.nexus	81	262	21222	586	2.761	108	0.412	81	0.309	0.649	0.351	5367	3603	3634	8032	0	0	0	0	0	0	0	0	0	0	0	0	0	586	0
uce-4296.nexus	52	170	8840	465	5.26	108	0.635	73	0.429	0.555	0.445	2096	1975	1758	2546	0	0	0	0	0	0	0	0	0	0	0	0	0	465	0
uce-4297.nexus	69	267	18423	948	5.146	165	0.618	118	0.442	0.564	0.436	4252	3867	3783	5573	0	0	0	0	0	0	0	0	0	0	0	0	0	948	0
uce-4298.nexus	58	235	13630	830	6.09	154	0.655	132	0.562	0.589	0.411	3825	2026	3281	3668	0	0	0	0	0	0	0	0	0	0	0	0	0	830	0
uce-4301.nexus	74	156	11544	238	2.062	68	0.436	50	0.321	0.443	0.557	2547	3329	2955	2475	0	0	0	0	0	0	0	0	0	0	0	0	0	238	0
uce-4306.nexus	49	274	13426	871	6.487	167	0.609	145	0.529	0.597	0.403	3791	2103	2979	3682	0	0	0	0	0	0	0	0	0	0	0	0	0	871	0
uce-4308.nexus	54	307	16578	772	4.657	154	0.502	127	0.414	0.554	0.446	4533	3268	3790	4215	0	0	0	0	0	0	0	0	0	0	0	0	0	772	0
uce-4309.nexus	58	157	9106	268	2.943	79	0.503	60	0.382	0.584	0.416	2870	1625	2056	2287	0	0	0	0	0	0	0	0	0	0	0	0	0	268	0
uce-431.nexus	55	144	7920	35	0.442	58	0.403	51	0.354	0.504	0.496	1518	1703	2210	2454	0	0	0	0	0	0	0	0	0	0	0	0	0	35	0
uce-4313.nexus	67	122	8174	267	3.266	59	0.484	40	0.328	0.611	0.389	3297	1588	1494	1528	0	0	0	0	0	0	0	0	0	0	0	0	0	267	0
uce-4314.nexus	58	126	7308	303	4.146	54	0.429	43	0.341	0.637	0.363	2918	1240	1310	1537	0	0	0	0	0	0	0	0	0	0	0	0	0	303	0
uce-4318.nexus	54	279	15066	602	3.996	168	0.602	122	0.437	0.566	0.434	3861	3382	2894	4327	0	0	0	0	0	0	0	0	0	0	0	0	0	602	0
uce-4320.nexus	54	152	8208	149	1.815	89	0.586	76	0.5	0.529	0.471	2528	1309	2496	1726	0	0	0	0	0	0	0	0	0	0	0	0	0	149	0
uce-4322.nexus	53	257	13621	271	1.99	110	0.428	93	0.362	0.461	0.539	2724	2862	4328	3436	0	0	0	0	0	0	0	0	0	0	0	0	0	271	0
uce-4323.nexus	50	119	5950	257	4.319	57	0.479	45	0.378	0.614	0.386	1810	1076	1131	1676	0	0	0	0	0	0	0	0	0	0	0	0	0	257	0
uce-4324.nexus	61	211	12871	253	1.966	72	0.341	67	0.318	0.473	0.527	3013	3387	3270	2948	0	0	0	0	0	0	0	0	0	0	0	0	0	253	0
uce-4327.nexus	73	126	9198	160	1.74	46	0.365	31	0.246	0.575	0.425	2289	1583	2257	2909	0	0	0	0	0	0	0	0	0	0	0	0	0	160	0
uce-433.nexus	80	146	11680	290	2.483	53	0.363	38	0.26	0.55	0.45	3222	2007	3114	3047	0	0	0	0	0	0	0	0	0	0	0	0	0	290	0
uce-4330.nexus	54	162	8748	197	2.252	50	0.309	45	0.278	0.438	0.562	1693	2498	2303	2057	0	0	0	0	0	0	0	0	0	0	0	0	0	197	0
uce-4331.nexus	85	118	10030	219	2.183	50	0.424	32	0.271	0.579	0.421	2843	1554	2582	2832	0	0	0	0	0	0	0	0	0	0	0	0	0	219	0
uce-4332.nexus	77	244	18788	419	2.23	95	0.389	65	0.266	0.509	0.491	5090	4386	4639	4254	0	0	0	0	0	0	0	0	0	0	0	0	0	419	0
uce-4333.nexus	48	213	10224	242	2.367	116	0.545	84	0.394	0.57	0.43	2553	2173	2119	3137	0	0	0	0	0	0	0	0	0	0	0	0	0	242	0
uce-4334.nexus	58	168	9744	197	2.022	101	0.601	78	0.464	0.526	0.474	2354	2033	2483	2677	0	0	0	0	0	0	0	0	0	0	0	0	0	197	0
uce-4335.nexus	63	194	12222	426	3.486	95	0.49	74	0.381	0.533	0.467	3881	3087	2413	2415	0	0	0	0	0	0	0	0	0	0	0	0	0	426	0
uce-4336.nexus	59	97	5723	18	0.315	51	0.526	42	0.433	0.508	0.492	1291	1547	1260	1607	0	0	0	0	0	0	0	0	0	0	0	0	0	18	0
uce-4337.nexus	64	128	8192	300	3.662	96	0.75	75	0.586	0.552	0.448	2090	1426	2105	2271	0	0	0	0	0	0	0	0	0	0	0	0	0	300	0
uce-4338.nexus	57	175	9975	75	0.752	67	0.383	62	0.354	0.445	0.555	2316	2253	3244	2087	0	0	0	0	0	0	0	0	0	0	0	0	0	75	0
uce-4339.nexus	55	170	9350	411	4.396	96	0.565	80	0.471	0.623	0.377	2996	1807	1563	2573	0	0	0	0	0	0	0	0	0	0	0	0	0	411	0
uce-44.nexus	68	243	16524	721	4.363	104	0.428	84	0.346	0.438	0.562	3533	4692	4196	3382	0	0	0	0	0	0	0	0	0	0	0	0	0	721	0
uce-440.nexus	83	133	11039	279	2.527	42	0.316	31	0.233	0.455	0.545	1904	2591	3267	2998	0	0	0	0	0	0	0	0	0	0	0	0	0	279	0
uce-441.nexus	54	180	9720	320	3.292	102	0.567	76	0.422	0.625	0.375	3021	1727	1795	2857	0	0	0	0	0	0	0	0	0	0	0	0	0	320	0
uce-445.nexus	76	172	13072	280	2.142	81	0.471	61	0.355	0.374	0.626	2724	4131	3877	2060	0	0	0	0	0	0	0	0	0	0	0	0	0	280	0
uce-45.nexus	66	200	13200	569	4.311	91	0.455	53	0.265	0.695	0.305	4038	1707	2137	4749	0	0	0	0	0	0	0	0	0	0	0	0	0	569	0
uce-451.nexus	57	120	6840	195	2.851	54	0.45	38	0.317	0.686	0.314	1928	1184	901	2632	0	0	0	0	0	0	0	0	0	0	0	0	0	195	0
uce-452.nexus	61	132	8052	176	2.186	66	0.5	54	0.409	0.534	0.466	2163	1297	2369	2047	0	0	0	0	0	0	0	0	0	0	0	0	0	176	0
uce-453.nexus	52	235	12220	511	4.182	105	0.447	94	0.4	0.527	0.473	2849	2432	3122	3306	0	0	0	0	0	0	0	0	0	0	0	0	0	511	0
uce-46.nexus	74	317	23458	826	3.521	143	0.451	112	0.353	0.52	0.48	6747	4710	6165	5010	0	0	0	0	0	0	0	0	0	0	0	0	0	826	0
uce-462.nexus	58	130	7540	295	3.912	41	0.315	33	0.254	0.564	0.436	2116	1515	1645	1969	0	0	0	0	0	0	0	0	0	0	0	0	0	295	0
uce-463.nexus	48	99	4752	159	3.346	45	0.455	38	0.384	0.557	0.443	1487	1058	981	1067	0	0	0	0	0	0	0	0	0	0	0	0	0	159	0
uce-466.nexus	53	319	16907	687	4.063	167	0.524	116	0.364	0.504	0.496	4345	3876	4178	3821	0	0	0	0	0	0	0	0	0	0	0	0	0	687	0
uce-475.nexus	73	286	20878	777	3.722	116	0.406	100	0.35	0.511	0.489	4740	4500	5352	5509	0	0	0	0	0	0	0	0	0	0	0	0	0	777	0
uce-495.nexus	64	162	10368	187	1.804	46	0.284	34	0.21	0.499	0.501	2317	3400	1705	2759	0	0	0	0	0	0	0	0	0	0	0	0	0	187	0
uce-507.nexus	55	273	15015	684	4.555	141	0.516	120	0.44	0.526	0.474	4440	3202	3566	3123	0	0	0	0	0	0	0	0	0	0	0	0	0	684	0
uce-51.nexus	59	185	10915	189	1.732	84	0.454	73	0.395	0.572	0.428	3640	1603	2983	2500	0	0	0	0	0	0	0	0	0	0	0	0	0	189	0
uce-521.nexus	48	272	13056	255	1.953	103	0.379	91	0.335	0.49	0.51	2888	3604	2918	3391	0	0	0	0	0	0	0	0	0	0	0	0	0	255	0
uce-527.nexus	54	199	10746	174	1.619	77	0.387	70	0.352	0.505	0.495	2029	2568	2666	3309	0	0	0	0	0	0	0	0	0	0	0	0	0	174	0
uce-528.nexus	56	255	14280	436	3.053	120	0.471	100	0.392	0.455	0.545	2719	3752	3798	3575	0	0	0	0	0	0	0	0	0	0	0	0	0	436	0
uce-540.nexus	57	259	14763	650	4.403	139	0.537	123	0.475	0.545	0.455	3728	2389	4007	3989	0	0	0	0	0	0	0	0	0	0	0	0	0	650	0
uce-568.nexus	58	162	9396	232	2.469	97	0.599	78	0.481	0.383	0.617	1796	2747	2909	1712	0	0	0	0	0	0	0	0	0	0	0	0	0	232	0
uce-570.nexus	54	96	5184	56	1.08	51	0.531	42	0.438	0.617	0.383	1768	941	1024	1395	0	0	0	0	0	0	0	0	0	0	0	0	0	56	0
uce-58.nexus	55	117	6435	103	1.601	44	0.376	28	0.239	0.587	0.413	1526	1521	1095	2190	0	0	0	0	0	0	0	0	0	0	0	0	0	103	0
uce-590.nexus	53	248	13144	249	1.894	116	0.468	107	0.431	0.428	0.572	2554	3507	3869	2965	0	0	0	0	0	0	0	0	0	0	0	0	0	249	0
uce-591.nexus	50	261	13050	194	1.487	100	0.383	87	0.333	0.462	0.538	2553	3230	3689	3384	0	0	0	0	0	0	0	0	0	0	0	0	0	194	0
uce-595.nexus	68	118	8024	109	1.358	49	0.415	37	0.314	0.406	0.594	1729	2827	1870	1489	0	0	0	0	0	0	0	0	0	0	0	0	0	109	0
uce-607.nexus	49	273	13377	854	6.384	124	0.454	104	0.381	0.49	0.51	3400	3477	2933	2713	0	0	0	0	0	0	0	0	0	0	0	0	0	854	0
uce-613.nexus	49	130	6370	56	0.879	63	0.485	52	0.4	0.597	0.403	1368	1525	1017	2404	0	0	0	0	0	0	0	0	0	0	0	0	0	56	0
uce-665.nexus	77	349	26873	960	3.572	192	0.55	161	0.461	0.404	0.596	6052	7502	7930	4429	0	0	0	0	0	0	0	0	0	0	0	0	0	960	0
uce-673.nexus	66	176	11616	248	2.135	86	0.489	70	0.398	0.484	0.516	2599	3009	2851	2909	0	0	0	0	0	0	0	0	0	0	0	0	0	248	0
uce-677.nexus	48	216	10368	251	2.421	87	0.403	78	0.361	0.442	0.558	1973	3119	2534	2491	0	0	0	0	0	0	0	0	0	0	0	0	0	251	0
uce-681.nexus	55	226	12430	218	1.754	120	0.531	97	0.429	0.493	0.507	2628	3076	3126	3382	0	0	0	0	0	0	0	0	0	0	0	0	0	218	0
uce-693.nexus	62	158	9796	262	2.675	85	0.538	78	0.494	0.566	0.434	2739	2075	2067	2653	0	0	0	0	0	0	0	0	0	0	0	0	0	262	0
uce-695.nexus	52	238	12376	503	4.064	129	0.542	86	0.361	0.537	0.463	3667	2248	3252	2706	0	0	0	0	0	0	0	0	0	0	0	0	0	503	0
uce-697.nexus	51	256	13056	784	6.005	124	0.484	96	0.375	0.511	0.489	3776	2619	3403	2474	0	0	0	0	0	0	0	0	0	0	0	0	0	784	0
uce-698.nexus	71	146	10366	176	1.698	57	0.39	44	0.301	0.576	0.424	3188	2134	2180	2688	0	0	0	0	0	0	0	0	0	0	0	0	0	176	0
uce-7.nexus	49	198	9702	178	1.835	116	0.586	86	0.434	0.531	0.469	2813	2532	1934	2245	0	0	0	0	0	0	0	0	0	0	0	0	0	178	0
uce-711.nexus	68	151	10268	226	2.201	81	0.536	64	0.424	0.507	0.493	2174	2368	2585	2915	0	0	0	0	0	0	0	0	0	0	0	0	0	226	0
uce-717.nexus	62	339	21018	737	3.507	147	0.434	133	0.392	0.495	0.505	5595	4297	5948	4441	0	0	0	0	0	0	0	0	0	0	0	0	0	737	0
uce-721.nexus	50	232	11600	819	7.06	133	0.573	104	0.448	0.619	0.381	3024	2526	1609	3622	0	0	0	0	0	0	0	0	0	0	0	0	0	819	0
uce-722.nexus	68	137	9316	324	3.478	66	0.482	47	0.343	0.536	0.464	2324	2206	1970	2492	0	0	0	0	0	0	0	0	0	0	0	0	0	324	0
uce-730.nexus	81	387	31347	2113	6.741	179	0.463	124	0.32	0.603	0.397	7752	5917	5738	9827	0	0	0	0	0	0	0	0	0	0	0	0	0	2113	0
uce-741.nexus	69	163	11247	445	3.957	67	0.411	46	0.282	0.537	0.463	2589	2429	2577	3207	0	0	0	0	0	0	0	0	0	0	0	0	0	445	0
uce-742.nexus	77	246	18942	1102	5.818	63	0.256	31	0.126	0.562	0.438	4781	4281	3508	5270	0	0	0	0	0	0	0	0	0	0	0	0	0	1102	0
uce-744.nexus	75	167	12525	274	2.188	66	0.395	41	0.246	0.49	0.51	3113	2947	3299	2892	0	0	0	0	0	0	0	0	0	0	0	0	0	274	0
uce-745.nexus	57	191	10887	333	3.059	89	0.466	55	0.288	0.567	0.433	2976	2303	2270	3005	0	0	0	0	0	0	0	0	0	0	0	0	0	333	0
uce-748.nexus	55	191	10505	212	2.018	84	0.44	77	0.403	0.51	0.49	2966	2215	2829	2283	0	0	0	0	0	0	0	0	0	0	0	0	0	212	0
uce-752.nexus	62	262	16244	620	3.817	139	0.531	127	0.485	0.44	0.56	4255	4056	4691	2622	0	0	0	0	0	0	0	0	0	0	0	0	0	620	0
uce-757.nexus	71	117	8307	139	1.673	34	0.291	22	0.188	0.69	0.31	3023	1405	1125	2615	0	0	0	0	0	0	0	0	0	0	0	0	0	139	0
uce-760.nexus	59	163	9617	219	2.277	61	0.374	52	0.319	0.587	0.413	3077	1649	2239	2433	0	0	0	0	0	0	0	0	0	0	0	0	0	219	0
uce-761.nexus	58	307	17806	725	4.072	145	0.472	117	0.381	0.528	0.472	5394	4166	3903	3618	0	0	0	0	0	0	0	0	0	0	0	0	0	725	0
uce-785.nexus	55	366	20130	639	3.174	176	0.481	153	0.418	0.529	0.471	5659	4899	4273	4660	0	0	0	0	0	0	0	0	0	0	0	0	0	639	0
uce-788.nexus	58	242	14036	253	1.803	115	0.475	98	0.405	0.509	0.491	3608	3508	3257	3410	0	0	0	0	0	0	0	0	0	0	0	0	0	253	0
uce-804.nexus	78	238	18564	1004	5.408	120	0.504	80	0.336	0.622	0.378	6066	2719	3922	4853	0	0	0	0	0	0	0	0	0	0	0	0	0	1004	0
uce-805.nexus	87	189	16443	774	4.707	67	0.354	55	0.291	0.529	0.471	4062	3913	3482	4212	0	0	0	0	0	0	0	0	0	0	0	0	0	774	0
uce-806.nexus	72	179	12888	457	3.546	46	0.257	26	0.145	0.554	0.446	3313	2464	3086	3568	0	0	0	0	0	0	0	0	0	0	0	0	0	457	0
uce-808.nexus	52	198	10296	481	4.672	94	0.475	66	0.333	0.574	0.426	2297	2463	1736	3319	0	0	0	0	0	0	0	0	0	0	0	0	0	481	0
uce-809.nexus	61	189	11529	550	4.771	77	0.407	53	0.28	0.619	0.381	3618	2130	2058	3173	0	0	0	0	0	0	0	0	0	0	0	0	0	550	0
uce-810.nexus	79	213	16827	591	3.512	100	0.469	74	0.347	0.544	0.456	4608	3535	3878	4215	0	0	0	0	0	0	0	0	0	0	0	0	0	591	0
uce-825.nexus	69	141	9729	272	2.796	77	0.546	61	0.433	0.495	0.505	2069	1710	3059	2619	0	0	0	0	0	0	0	0	0	0	0	0	0	272	0
uce-826.nexus	60	269	16140	436	2.701	121	0.45	88	0.327	0.562	0.438	5195	3360	3510	3639	0	0	0	0	0	0	0	0	0	0	0	0	0	436	0
uce-831.nexus	73	261	19053	981	5.149	131	0.502	88	0.337	0.557	0.443	5360	3992	4012	4708	0	0	0	0	0	0	0	0	0	0	0	0	0	981	0
uce-834.nexus	81	158	12798	272	2.125	81	0.513	59	0.373	0.55	0.45	3829	3112	2527	3058	0	0	0	0	0	0	0	0	0	0	0	0	0	272	0
uce-835.nexus	51	341	17391	826	4.75	207	0.607	159	0.466	0.499	0.501	3165	3865	4429	5106	0	0	0	0	0	0	0	0	0	0	0	0	0	826	0
uce-840.nexus	56	184	10304	165	1.601	84	0.457	64	0.348	0.496	0.504	3099	1954	3154	1932	0	0	0	0	0	0	0	0	0	0	0	0	0	165	0
uce-841.nexus	56	228	12768	713	5.584	94	0.412	62	0.272	0.602	0.398	3220	2371	2420	4044	0	0	0	0	0	0	0	0	0	0	0	0	0	713	0
uce-842.nexus	62	316	19592	736	3.757	209	0.661	155	0.491	0.534	0.466	5732	4066	4728	4330	0	0	0	0	0	0	0	0	0	0	0	0	0	736	0
uce-843.nexus	67	368	24656	898	3.642	270	0.734	156	0.424	0.574	0.426	6011	4835	5287	7625	0	0	0	0	0	0	0	0	0	0	0	0	0	898	0
uce-849.nexus	68	238	16184	512	3.164	142	0.597	111	0.466	0.5	0.5	3875	4114	3727	3956	0	0	0	0	0	0	0	0	0	0	0	0	0	512	0
uce-861.nexus	76	193	14668	452	3.082	59	0.306	48	0.249	0.622	0.378	4126	2673	2690	4727	0	0	0	0	0	0	0	0	0	0	0	0	0	452	0
uce-862.nexus	61	171	10431	435	4.17	94	0.55	75	0.439	0.553	0.447	2789	2607	1868	2732	0	0	0	0	0	0	0	0	0	0	0	0	0	435	0
uce-863.nexus	66	188	12408	676	5.448	79	0.42	57	0.303	0.584	0.416	3499	2062	2825	3346	0	0	0	0	0	0	0	0	0	0	0	0	0	676	0
uce-864.nexus	70	187	13090	629	4.805	87	0.465	73	0.39	0.547	0.453	3303	2902	2733	3523	0	0	0	0	0	0	0	0	0	0	0	0	0	629	0
uce-865.nexus	53	266	14098	560	3.972	107	0.402	104	0.391	0.456	0.544	2723	3126	4243	3446	0	0	0	0	0	0	0	0	0	0	0	0	0	560	0
uce-866.nexus	48	268	12864	630	4.897	100	0.373	65	0.243	0.588	0.412	3494	2385	2638	3717	0	0	0	0	0	0	0	0	0	0	0	0	0	630	0
uce-870.nexus	75	223	16725	1022	6.111	76	0.341	39	0.175	0.642	0.358	5316	2700	2929	4758	0	0	0	0	0	0	0	0	0	0	0	0	0	1022	0
uce-871.nexus	60	193	11580	141	1.218	99	0.513	76	0.394	0.567	0.433	3333	2158	2792	3156	0	0	0	0	0	0	0	0	0	0	0	0	0	141	0
uce-874.nexus	58	326	18908	1088	5.754	146	0.448	124	0.38	0.497	0.503	4068	5068	3873	4811	0	0	0	0	0	0	0	0	0	0	0	0	0	1088	0
uce-875.nexus	54	453	24462	1053	4.305	189	0.417	160	0.353	0.552	0.448	7076	4361	6119	5853	0	0	0	0	0	0	0	0	0	0	0	0	0	1053	0
uce-878.nexus	48	274	13152	891	6.775	111	0.405	98	0.358	0.446	0.554	3096	3340	3409	2416	0	0	0	0	0	0	0	0	0	0	0	0	0	891	0
uce-881.nexus	70	246	17220	678	3.937	127	0.516	79	0.321	0.476	0.524	3474	4290	4388	4390	0	0	0	0	0	0	0	0	0	0	0	0	0	678	0
uce-882.nexus	55	194	10670	259	2.427	90	0.464	83	0.428	0.562	0.438	3069	2275	2286	2781	0	0	0	0	0	0	0	0	0	0	0	0	0	259	0
uce-885.nexus	58	222	12876	681	5.289	99	0.446	71	0.32	0.532	0.468	2970	3251	2458	3516	0	0	0	0	0	0	0	0	0	0	0	0	0	681	0
uce-886.nexus	58	137	7946	241	3.033	75	0.547	57	0.416	0.549	0.451	2052	1695	1790	2168	0	0	0	0	0	0	0	0	0	0	0	0	0	241	0
uce-900.nexus	50	252	12600	624	4.952	136	0.54	117	0.464	0.532	0.468	3512	2654	2960	2850	0	0	0	0	0	0	0	0	0	0	0	0	0	624	0
uce-93.nexus	59	254	14986	650	4.337	116	0.457	101	0.398	0.45	0.55	2495	4524	3362	3955	0	0	0	0	0	0	0	0	0	0	0	0	0	650	0
uce-935.nexus	55	192	10560	462	4.375	91	0.474	71	0.37	0.653	0.347	3422	1360	2147	3169	0	0	0	0	0	0	0	0	0	0	0	0	0	462	0
uce-939.nexus	60	151	9060	213	2.351	64	0.424	43	0.285	0.636	0.364	2986	1870	1342	2649	0	0	0	0	0	0	0	0	0	0	0	0	0	213	0
uce-947.nexus	72	206	14832	527	3.553	97	0.471	86	0.417	0.502	0.498	3704	3193	3929	3479	0	0	0	0	0	0	0	0	0	0	0	0	0	527	0
uce-950.nexus	48	291	13968	729	5.219	145	0.498	113	0.388	0.563	0.437	3176	2760	3009	4294	0	0	0	0	0	0	0	0	0	0	0	0	0	729	0
uce-953.nexus	69	360	24840	1415	5.696	190	0.528	148	0.411	0.463	0.537	4973	6355	6231	5866	0	0	0	0	0	0	0	0	0	0	0	0	0	1415	0
uce-954.nexus	49	184	9016	122	1.353	63	0.342	55	0.299	0.542	0.458	2096	2433	1647	2718	0	0	0	0	0	0	0	0	0	0	0	0	0	122	0
uce-962.nexus	52	125	6500	9	0.138	59	0.472	47	0.376	0.482	0.518	1287	1661	1704	1839	0	0	0	0	0	0	0	0	0	0	0	0	0	9	0
uce-963.nexus	51	275	14025	905	6.453	105	0.382	77	0.28	0.425	0.575	2548	4163	3369	3040	0	0	0	0	0	0	0	0	0	0	0	0	0	905	0
uce-970.nexus	49	231	11319	171	1.511	96	0.416	78	0.338	0.517	0.483	2066	2928	2451	3703	0	0	0	0	0	0	0	0	0	0	0	0	0	171	0
uce-981.nexus	61	277	16897	492	2.912	114	0.412	90	0.325	0.445	0.555	4350	4647	4463	2945	0	0	0	0	0	0	0	0	0	0	0	0	0	492	0
uce-988.nexus	56	163	9128	367	4.021	124	0.761	68	0.417	0.545	0.455	2320	2250	1710	2481	0	0	0	0	0	0	0	0	0	0	0	0	0	367	0
uce-989.nexus	68	142	9656	71	0.735	57	0.401	46	0.324	0.499	0.501	2788	2136	2664	1997	0	0	0	0	0	0	0	0	0	0	0	0	0	71	0
uce-993.nexus	49	217	10633	273	2.567	95	0.438	88	0.406	0.604	0.396	3884	1862	2252	2362	0	0	0	0	0	0	0	0	0	0	0	0	0	273	0
uce-994.nexus	56	161	9016	198	2.196	70	0.435	62	0.385	0.454	0.546	2263	2129	2683	1743	0	0	0	0	0	0	0	0	0	0	0	0	0	198	0
uce-995.nexus	86	262	22532	1154	5.122	120	0.458	87	0.332	0.363	0.637	4015	6530	7055	3778	0	0	0	0	0	0	0	0	0	0	0	0	0	1154	0
uce-996.nexus	76	430	32680	1542	4.718	198	0.46	146	0.34	0.415	0.585	6274	10124	8115	6625	0	0	0	0	0	0	0	0	0	0	0	0	0	1542	0
uce-999.nexus	74	363	26862	640	2.383	128	0.353	107	0.295	0.444	0.556	6268	7200	7366	5388	0	0	0	0	0	0	0	0	0	0	0	0	0	640	0
