# Supplementary material for: From museum drawer to tree: Historical DNA phylogenomics clarifies the systematics of rare dung beetles (Coleoptera: Scarabaeinae) from museum collections
Source: PLoS One. 2024 Dec 31;19(12):e0309596. doi: 10.1371/journal.pone.0309596 (PMC11687894; doi:10.1371/journal.pone.0309596)
Supplement: S5 Table — Alignment-specific metrics, detailing various statistical measures for UCE loci alignments from 70p dataset. (XLSX) [file pone.0309596.s006.xlsx]

## Sheet: Table S5
Alignment_name	No_of_taxa	Alignment_length	Total_matrix_cells	Undetermined_characters	Missing_percent	No_variable_sites	Proportion_variable_sites	Parsimony_informative_sites	Proportion_parsimony_informative	AT_content	GC_content	A	C	G	T	K	M	R	Y	S	W	B	V	H	D	X	N	O	-	?
uce-1000.nexus	77	180	13860	611	4.408	65	0.361	36	0.2	0.414	0.586	2495	3982	3813	2959	0	0	0	0	0	0	0	0	0	0	0	0	0	611	0
uce-1012.nexus	72	289	20808	1117	5.368	130	0.45	98	0.339	0.561	0.439	5887	4854	3846	5104	0	0	0	0	0	0	0	0	0	0	0	0	0	1117	0
uce-1015.nexus	86	232	19952	405	2.03	68	0.293	51	0.22	0.676	0.324	6981	3320	3003	6243	0	0	0	0	0	0	0	0	0	0	0	0	0	405	0
uce-1017.nexus	93	172	15996	227	1.419	44	0.256	29	0.169	0.642	0.358	5414	2676	2979	4700	0	0	0	0	0	0	0	0	0	0	0	0	0	227	0		60.5433
uce-1024.nexus	69	208	14352	579	4.034	113	0.543	78	0.375	0.597	0.403	3324	3514	2050	4885	0	0	0	0	0	0	0	0	0	0	0	0	0	579	0
uce-1025.nexus	74	319	23606	1067	4.52	148	0.464	124	0.389	0.565	0.435	6764	4046	5711	6018	0	0	0	0	0	0	0	0	0	0	0	0	0	1067	0
uce-1026.nexus	84	257	21588	677	3.136	79	0.307	63	0.245	0.458	0.542	4806	5418	5903	4784	0	0	0	0	0	0	0	0	0	0	0	0	0	677	0
uce-1048.nexus	83	196	16268	288	1.77	52	0.265	36	0.184	0.418	0.582	3932	3992	5306	2750	0	0	0	0	0	0	0	0	0	0	0	0	0	288	0
uce-1103.nexus	79	308	24332	593	2.437	111	0.36	89	0.289	0.521	0.479	5275	6207	5158	7099	0	0	0	0	0	0	0	0	0	0	0	0	0	593	0
uce-1184.nexus	75	182	13650	430	3.15	94	0.516	77	0.423	0.559	0.441	3595	2983	2861	3781	0	0	0	0	0	0	0	0	0	0	0	0	0	430	0
uce-1211.nexus	67	261	17487	759	4.34	119	0.456	91	0.349	0.504	0.496	4071	3953	4355	4349	0	0	0	0	0	0	0	0	0	0	0	0	0	759	0
uce-1240.nexus	82	210	17220	474	2.753	124	0.59	84	0.4	0.621	0.379	5458	2810	3542	4936	0	0	0	0	0	0	0	0	0	0	0	0	0	474	0
uce-1272.nexus	69	224	15456	728	4.71	115	0.513	84	0.375	0.571	0.429	4006	2826	3510	4386	0	0	0	0	0	0	0	0	0	0	0	0	0	728	0
uce-1274.nexus	69	122	8418	71	0.843	50	0.41	38	0.311	0.599	0.401	2506	1759	1588	2494	0	0	0	0	0	0	0	0	0	0	0	0	0	71	0
uce-1282.nexus	87	143	12441	162	1.302	50	0.35	35	0.245	0.597	0.403	3377	2286	2657	3959	0	0	0	0	0	0	0	0	0	0	0	0	0	162	0
uce-1291.nexus	72	117	8424	139	1.65	46	0.393	24	0.205	0.611	0.389	2386	1581	1639	2679	0	0	0	0	0	0	0	0	0	0	0	0	0	139	0
uce-1293.nexus	83	245	20335	908	4.465	130	0.531	99	0.404	0.487	0.513	4616	4707	5305	4799	0	0	0	0	0	0	0	0	0	0	0	0	0	908	0
uce-1298.nexus	68	170	11560	157	1.358	92	0.541	79	0.465	0.404	0.596	1964	2540	4261	2638	0	0	0	0	0	0	0	0	0	0	0	0	0	157	0
uce-13.nexus	84	435	36540	1825	4.995	178	0.409	148	0.34	0.509	0.491	10495	8025	8996	7199	0	0	0	0	0	0	0	0	0	0	0	0	0	1825	0
uce-1338.nexus	81	203	16443	613	3.728	75	0.369	52	0.256	0.549	0.451	3969	4072	3086	4703	0	0	0	0	0	0	0	0	0	0	0	0	0	613	0
uce-1363.nexus	70	145	10150	250	2.463	67	0.462	52	0.359	0.53	0.47	3172	2379	2279	2070	0	0	0	0	0	0	0	0	0	0	0	0	0	250	0
uce-1366.nexus	71	220	15620	823	5.269	88	0.4	59	0.268	0.523	0.477	4469	3561	3456	3311	0	0	0	0	0	0	0	0	0	0	0	0	0	823	0
uce-14.nexus	69	322	22218	1308	5.887	196	0.609	120	0.373	0.541	0.459	5881	5679	3957	5393	0	0	0	0	0	0	0	0	0	0	0	0	0	1308	0
uce-1403.nexus	70	160	11200	413	3.688	57	0.356	42	0.263	0.585	0.415	3040	2010	2484	3253	0	0	0	0	0	0	0	0	0	0	0	0	0	413	0
uce-1410.nexus	71	104	7384	30	0.406	42	0.404	31	0.298	0.709	0.291	2604	990	1150	2610	0	0	0	0	0	0	0	0	0	0	0	0	0	30	0
uce-1418.nexus	85	145	12325	333	2.702	31	0.214	25	0.172	0.583	0.417	3537	2493	2516	3446	0	0	0	0	0	0	0	0	0	0	0	0	0	333	0
uce-1430.nexus	91	180	16380	582	3.553	79	0.439	54	0.3	0.54	0.46	4661	4294	2966	3877	0	0	0	0	0	0	0	0	0	0	0	0	0	582	0
uce-1441.nexus	72	178	12816	378	2.949	93	0.522	76	0.427	0.602	0.398	3844	2215	2721	3658	0	0	0	0	0	0	0	0	0	0	0	0	0	378	0
uce-1447.nexus	67	152	10184	50	0.491	49	0.322	43	0.283	0.531	0.469	2250	1729	3021	3134	0	0	0	0	0	0	0	0	0	0	0	0	0	50	0
uce-1452.nexus	71	193	13703	1069	7.801	115	0.596	89	0.461	0.555	0.445	3576	2923	2716	3419	0	0	0	0	0	0	0	0	0	0	0	0	0	1069	0
uce-1456.nexus	89	254	22606	404	1.787	76	0.299	65	0.256	0.362	0.638	3954	7478	6685	4085	0	0	0	0	0	0	0	0	0	0	0	0	0	404	0
uce-1457.nexus	68	222	15096	480	3.18	123	0.554	71	0.32	0.517	0.483	2985	3605	3438	4588	0	0	0	0	0	0	0	0	0	0	0	0	0	480	0
uce-1485.nexus	81	121	9801	211	2.153	46	0.38	36	0.298	0.414	0.586	1983	2174	3446	1987	0	0	0	0	0	0	0	0	0	0	0	0	0	211	0
uce-1487.nexus	72	112	8064	65	0.806	38	0.339	29	0.259	0.597	0.403	2341	1541	1686	2431	0	0	0	0	0	0	0	0	0	0	0	0	0	65	0
uce-149.nexus	92	152	13984	506	3.618	45	0.296	34	0.224	0.652	0.348	4400	2446	2234	4398	0	0	0	0	0	0	0	0	0	0	0	0	0	506	0
uce-1496.nexus	67	180	12060	382	3.167	82	0.456	67	0.372	0.548	0.452	2864	2507	2757	3550	0	0	0	0	0	0	0	0	0	0	0	0	0	382	0
uce-1500.nexus	70	179	12530	86	0.686	50	0.279	36	0.201	0.419	0.581	2452	3129	4099	2764	0	0	0	0	0	0	0	0	0	0	0	0	0	86	0
uce-1501.nexus	80	174	13920	322	2.313	81	0.466	54	0.31	0.633	0.367	3720	2769	2217	4892	0	0	0	0	0	0	0	0	0	0	0	0	0	322	0
uce-1508.nexus	83	126	10458	156	1.492	43	0.341	30	0.238	0.396	0.604	1960	2235	3997	2110	0	0	0	0	0	0	0	0	0	0	0	0	0	156	0
uce-151.nexus	67	127	8509	88	1.034	53	0.417	41	0.323	0.445	0.555	1860	2339	2333	1889	0	0	0	0	0	0	0	0	0	0	0	0	0	88	0
uce-155.nexus	69	100	6900	139	2.014	34	0.34	29	0.29	0.548	0.452	1745	1223	1837	1956	0	0	0	0	0	0	0	0	0	0	0	0	0	139	0
uce-156.nexus	72	141	10152	159	1.566	57	0.404	51	0.362	0.576	0.424	3429	2076	2169	2319	0	0	0	0	0	0	0	0	0	0	0	0	0	159	0
uce-1569.nexus	70	123	8610	245	2.846	53	0.431	37	0.301	0.587	0.413	2574	1660	1798	2333	0	0	0	0	0	0	0	0	0	0	0	0	0	245	0
uce-1582.nexus	67	144	9648	238	2.467	71	0.493	64	0.444	0.563	0.437	2616	2158	1960	2676	0	0	0	0	0	0	0	0	0	0	0	0	0	238	0
uce-1586.nexus	88	238	20944	358	1.709	77	0.324	60	0.252	0.641	0.359	6328	3363	4032	6863	0	0	0	0	0	0	0	0	0	0	0	0	0	358	0
uce-1608.nexus	70	216	15120	516	3.413	89	0.412	56	0.259	0.652	0.348	4795	2138	2937	4734	0	0	0	0	0	0	0	0	0	0	0	0	0	516	0
uce-1609.nexus	81	304	24624	636	2.583	72	0.237	47	0.155	0.537	0.463	6572	5421	5655	6340	0	0	0	0	0	0	0	0	0	0	0	0	0	636	0
uce-1610.nexus	90	166	14940	182	1.218	66	0.398	38	0.229	0.644	0.356	5368	2845	2414	4131	0	0	0	0	0	0	0	0	0	0	0	0	0	182	0
uce-162.nexus	76	117	8892	494	5.556	58	0.496	36	0.308	0.481	0.519	2171	1944	2409	1874	0	0	0	0	0	0	0	0	0	0	0	0	0	494	0
uce-1624.nexus	71	189	13419	837	6.237	94	0.497	56	0.296	0.516	0.484	3664	3003	3125	2790	0	0	0	0	0	0	0	0	0	0	0	0	0	837	0
uce-1625.nexus	69	188	12972	626	4.826	75	0.399	49	0.261	0.561	0.439	3308	2429	2992	3617	0	0	0	0	0	0	0	0	0	0	0	0	0	626	0
uce-1626.nexus	76	130	9880	133	1.346	46	0.354	30	0.231	0.504	0.496	2124	3442	1388	2793	0	0	0	0	0	0	0	0	0	0	0	0	0	133	0
uce-1632.nexus	86	118	10148	106	1.045	14	0.119	6	0.051	0.565	0.435	2774	2055	2317	2896	0	0	0	0	0	0	0	0	0	0	0	0	0	106	0
uce-1633.nexus	80	217	17360	166	0.956	32	0.147	19	0.088	0.577	0.423	5339	3267	4011	4577	0	0	0	0	0	0	0	0	0	0	0	0	0	166	0
uce-1637.nexus	74	156	11544	248	2.148	70	0.449	43	0.276	0.518	0.482	3210	2758	2695	2633	0	0	0	0	0	0	0	0	0	0	0	0	0	248	0
uce-1638.nexus	84	173	14532	440	3.028	90	0.52	64	0.37	0.589	0.411	3505	3004	2746	4837	0	0	0	0	0	0	0	0	0	0	0	0	0	440	0
uce-1640.nexus	84	145	12180	318	2.611	73	0.503	48	0.331	0.55	0.45	3022	3068	2259	3513	0	0	0	0	0	0	0	0	0	0	0	0	0	318	0
uce-1666.nexus	86	238	20468	480	2.345	81	0.34	64	0.269	0.562	0.438	5050	5066	3696	6176	0	0	0	0	0	0	0	0	0	0	0	0	0	480	0
uce-1777.nexus	89	112	9968	72	0.722	33	0.295	16	0.143	0.656	0.344	3251	1632	1782	3231	0	0	0	0	0	0	0	0	0	0	0	0	0	72	0
uce-1788.nexus	89	130	11570	239	2.066	41	0.315	31	0.238	0.624	0.376	3663	2459	1800	3409	0	0	0	0	0	0	0	0	0	0	0	0	0	239	0
uce-1793.nexus	82	225	18450	653	3.539	64	0.284	41	0.182	0.596	0.404	5487	4143	3024	5143	0	0	0	0	0	0	0	0	0	0	0	0	0	653	0
uce-1795.nexus	85	162	13770	358	2.6	44	0.272	26	0.16	0.608	0.392	4944	2596	2661	3211	0	0	0	0	0	0	0	0	0	0	0	0	0	358	0
uce-181.nexus	73	254	18542	473	2.551	92	0.362	79	0.311	0.464	0.536	3766	4772	4904	4627	0	0	0	0	0	0	0	0	0	0	0	0	0	473	0
uce-191.nexus	68	159	10812	160	1.48	81	0.509	60	0.377	0.551	0.449	2893	2972	1808	2979	0	0	0	0	0	0	0	0	0	0	0	0	0	160	0
uce-2036.nexus	77	146	11242	235	2.09	52	0.356	35	0.24	0.431	0.569	2191	3512	2743	2561	0	0	0	0	0	0	0	0	0	0	0	0	0	235	0
uce-2046.nexus	71	172	12212	393	3.218	96	0.558	75	0.436	0.638	0.362	3801	2386	1884	3748	0	0	0	0	0	0	0	0	0	0	0	0	0	393	0
uce-2053.nexus	70	196	13720	607	4.424	77	0.393	41	0.209	0.592	0.408	4218	2565	2798	3532	0	0	0	0	0	0	0	0	0	0	0	0	0	607	0
uce-2087.nexus	68	138	9384	159	1.694	74	0.536	48	0.348	0.525	0.475	2536	2797	1588	2304	0	0	0	0	0	0	0	0	0	0	0	0	0	159	0
uce-211.nexus	77	123	9471	208	2.196	40	0.325	37	0.301	0.597	0.403	1909	2417	1315	3622	0	0	0	0	0	0	0	0	0	0	0	0	0	208	0
uce-2121.nexus	70	136	9520	96	1.008	53	0.39	45	0.331	0.484	0.516	2848	2145	2720	1711	0	0	0	0	0	0	0	0	0	0	0	0	0	96	0
uce-2123.nexus	68	162	11016	364	3.304	92	0.568	69	0.426	0.619	0.381	3372	2023	2042	3215	0	0	0	0	0	0	0	0	0	0	0	0	0	364	0
uce-2125.nexus	69	132	9108	359	3.942	74	0.561	61	0.462	0.545	0.455	2951	1598	2389	1811	0	0	0	0	0	0	0	0	0	0	0	0	0	359	0
uce-2126.nexus	67	214	14338	367	2.56	73	0.341	65	0.304	0.496	0.504	3205	4369	2679	3718	0	0	0	0	0	0	0	0	0	0	0	0	0	367	0
uce-2130.nexus	68	262	17816	675	3.789	100	0.382	78	0.298	0.612	0.388	5346	3457	3190	5148	0	0	0	0	0	0	0	0	0	0	0	0	0	675	0
uce-2155.nexus	67	206	13802	558	4.043	130	0.631	87	0.422	0.631	0.369	3628	3016	1890	4710	0	0	0	0	0	0	0	0	0	0	0	0	0	558	0
uce-2169.nexus	76	133	10108	177	1.751	59	0.444	48	0.361	0.535	0.465	2419	2362	2254	2896	0	0	0	0	0	0	0	0	0	0	0	0	0	177	0
uce-2206.nexus	92	187	17204	183	1.064	47	0.251	35	0.187	0.611	0.389	5921	3321	3306	4473	0	0	0	0	0	0	0	0	0	0	0	0	0	183	0
uce-2228.nexus	72	144	10368	77	0.743	49	0.34	38	0.264	0.646	0.354	3353	1569	2071	3298	0	0	0	0	0	0	0	0	0	0	0	0	0	77	0
uce-2232.nexus	70	153	10710	178	1.662	63	0.412	43	0.281	0.585	0.415	2771	2052	2326	3383	0	0	0	0	0	0	0	0	0	0	0	0	0	178	0
uce-2245.nexus	80	183	14640	183	1.25	65	0.355	49	0.268	0.625	0.375	4913	3418	2002	4124	0	0	0	0	0	0	0	0	0	0	0	0	0	183	0
uce-2264.nexus	73	201	14673	498	3.394	83	0.413	60	0.299	0.509	0.491	3328	3408	3532	3907	0	0	0	0	0	0	0	0	0	0	0	0	0	498	0
uce-2269.nexus	86	181	15566	304	1.953	90	0.497	60	0.331	0.587	0.413	4009	3239	3067	4947	0	0	0	0	0	0	0	0	0	0	0	0	0	304	0
uce-2302.nexus	67	133	8911	253	2.839	47	0.353	34	0.256	0.566	0.434	2925	1965	1792	1976	0	0	0	0	0	0	0	0	0	0	0	0	0	253	0
uce-2304.nexus	72	142	10224	153	1.496	51	0.359	41	0.289	0.581	0.419	3444	1572	2660	2395	0	0	0	0	0	0	0	0	0	0	0	0	0	153	0
uce-2311.nexus	74	138	10212	207	2.027	57	0.413	35	0.254	0.603	0.397	3383	1828	2144	2650	0	0	0	0	0	0	0	0	0	0	0	0	0	207	0
uce-2329.nexus	72	234	16848	478	2.837	146	0.624	126	0.538	0.411	0.589	2970	4732	4907	3761	0	0	0	0	0	0	0	0	0	0	0	0	0	478	0
uce-2371.nexus	75	88	6600	10	0.152	21	0.239	16	0.182	0.588	0.412	2555	987	1732	1316	0	0	0	0	0	0	0	0	0	0	0	0	0	10	0
uce-2393.nexus	68	145	9860	222	2.252	81	0.559	63	0.434	0.608	0.392	2850	1691	2089	3008	0	0	0	0	0	0	0	0	0	0	0	0	0	222	0
uce-2415.nexus	84	193	16212	274	1.69	114	0.591	61	0.316	0.586	0.414	4976	2800	3803	4359	0	0	0	0	0	0	0	0	0	0	0	0	0	274	0
uce-2423.nexus	77	134	10318	218	2.113	57	0.425	54	0.403	0.547	0.453	2846	1905	2678	2671	0	0	0	0	0	0	0	0	0	0	0	0	0	218	0
uce-2424.nexus	75	120	9000	193	2.144	56	0.467	26	0.217	0.657	0.343	2984	1510	1500	2813	0	0	0	0	0	0	0	0	0	0	0	0	0	193	0
uce-243.nexus	73	114	8322	73	0.877	32	0.281	27	0.237	0.547	0.453	2035	2024	1715	2475	0	0	0	0	0	0	0	0	0	0	0	0	0	73	0
uce-2435.nexus	67	134	8978	273	3.041	58	0.433	45	0.336	0.604	0.396	2043	1905	1566	3191	0	0	0	0	0	0	0	0	0	0	0	0	0	273	0
uce-2446.nexus	69	263	18147	558	3.075	123	0.468	75	0.285	0.523	0.477	3790	4333	4078	5388	0	0	0	0	0	0	0	0	0	0	0	0	0	558	0
uce-2466.nexus	69	107	7383	9	0.122	43	0.402	37	0.346	0.528	0.472	1623	1861	1620	2270	0	0	0	0	0	0	0	0	0	0	0	0	0	9	0
uce-2469.nexus	70	232	16240	675	4.156	130	0.56	92	0.397	0.626	0.374	4854	3049	2760	4902	0	0	0	0	0	0	0	0	0	0	0	0	0	675	0
uce-2483.nexus	74	141	10434	305	2.923	71	0.504	64	0.454	0.441	0.559	2475	2456	3214	1984	0	0	0	0	0	0	0	0	0	0	0	0	0	305	0
uce-2528.nexus	86	265	22790	239	1.049	70	0.264	57	0.215	0.644	0.356	6908	3908	4122	7613	0	0	0	0	0	0	0	0	0	0	0	0	0	239	0
uce-2541.nexus	68	138	9384	340	3.623	81	0.587	52	0.377	0.645	0.355	3432	1557	1661	2394	0	0	0	0	0	0	0	0	0	0	0	0	0	340	0
uce-2588.nexus	68	144	9792	174	1.777	62	0.431	31	0.215	0.518	0.482	2456	2196	2447	2519	0	0	0	0	0	0	0	0	0	0	0	0	0	174	0
uce-2605.nexus	68	204	13872	731	5.27	96	0.471	80	0.392	0.617	0.383	3475	2189	2835	4642	0	0	0	0	0	0	0	0	0	0	0	0	0	731	0
uce-2617.nexus	67	197	13199	703	5.326	117	0.594	90	0.457	0.518	0.482	3031	2357	3679	3429	0	0	0	0	0	0	0	0	0	0	0	0	0	703	0
uce-2649.nexus	72	154	11088	149	1.344	59	0.383	40	0.26	0.549	0.451	3273	2562	2375	2729	0	0	0	0	0	0	0	0	0	0	0	0	0	149	0
uce-2661.nexus	67	212	14204	1005	7.075	141	0.665	104	0.491	0.629	0.371	3845	2366	2458	4530	0	0	0	0	0	0	0	0	0	0	0	0	0	1005	0
uce-2674.nexus	67	151	10117	359	3.548	102	0.675	45	0.298	0.581	0.419	2866	2184	1911	2797	0	0	0	0	0	0	0	0	0	0	0	0	0	359	0
uce-2680.nexus	73	170	12410	128	1.031	132	0.776	84	0.494	0.586	0.414	3995	2999	2087	3201	0	0	0	0	0	0	0	0	0	0	0	0	0	128	0
uce-2701.nexus	71	185	13135	746	5.679	98	0.53	83	0.449	0.578	0.422	2948	2736	2491	4214	0	0	0	0	0	0	0	0	0	0	0	0	0	746	0
uce-2710.nexus	77	141	10857	139	1.28	63	0.447	54	0.383	0.582	0.418	3460	2151	2323	2784	0	0	0	0	0	0	0	0	0	0	0	0	0	139	0
uce-2714.nexus	67	98	6566	289	4.401	84	0.857	45	0.459	0.636	0.364	2397	1126	1137	1617	0	0	0	0	0	0	0	0	0	0	0	0	0	289	0
uce-2735.nexus	69	138	9522	146	1.533	71	0.514	47	0.341	0.618	0.382	2748	2084	1501	3043	0	0	0	0	0	0	0	0	0	0	0	0	0	146	0
uce-2737.nexus	81	199	16119	487	3.021	87	0.437	70	0.352	0.465	0.535	4239	3676	4696	3021	0	0	0	0	0	0	0	0	0	0	0	0	0	487	0
uce-2740.nexus	67	236	15812	583	3.687	135	0.572	99	0.419	0.557	0.443	3688	3897	2841	4803	0	0	0	0	0	0	0	0	0	0	0	0	0	583	0
uce-2753.nexus	79	220	17380	341	1.962	94	0.427	77	0.35	0.539	0.461	4056	3664	4196	5123	0	0	0	0	0	0	0	0	0	0	0	0	0	341	0
uce-2754.nexus	81	206	16686	950	5.693	128	0.621	76	0.369	0.494	0.506	2849	3906	4042	4939	0	0	0	0	0	0	0	0	0	0	0	0	0	950	0
uce-276.nexus	72	349	25128	1257	5.002	137	0.393	117	0.335	0.451	0.549	5518	6090	7067	5196	0	0	0	0	0	0	0	0	0	0	0	0	0	1257	0
uce-2765.nexus	70	193	13510	601	4.449	81	0.42	66	0.342	0.684	0.316	4090	2531	1544	4744	0	0	0	0	0	0	0	0	0	0	0	0	0	601	0
uce-2766.nexus	68	153	10404	341	3.278	83	0.542	56	0.366	0.56	0.44	3236	1596	2839	2392	0	0	0	0	0	0	0	0	0	0	0	0	0	341	0
uce-2772.nexus	73	147	10731	231	2.153	67	0.456	49	0.333	0.542	0.458	3188	2421	2393	2498	0	0	0	0	0	0	0	0	0	0	0	0	0	231	0
uce-2778.nexus	79	108	8532	146	1.711	40	0.37	23	0.213	0.684	0.316	2535	1154	1501	3196	0	0	0	0	0	0	0	0	0	0	0	0	0	146	0
uce-2826.nexus	85	186	15810	232	1.467	66	0.355	37	0.199	0.582	0.418	5219	3070	3436	3853	0	0	0	0	0	0	0	0	0	0	0	0	0	232	0
uce-2851.nexus	68	94	6392	80	1.252	29	0.309	19	0.202	0.656	0.344	2408	1174	1000	1730	0	0	0	0	0	0	0	0	0	0	0	0	0	80	0
uce-2897.nexus	67	169	11323	413	3.647	83	0.491	64	0.379	0.634	0.366	3271	2151	1843	3645	0	0	0	0	0	0	0	0	0	0	0	0	0	413	0
uce-2945.nexus	67	185	12395	345	2.783	87	0.47	67	0.362	0.561	0.439	3495	2244	3026	3285	0	0	0	0	0	0	0	0	0	0	0	0	0	345	0
uce-2949.nexus	68	194	13192	482	3.654	79	0.407	58	0.299	0.525	0.475	2357	3455	2576	4322	0	0	0	0	0	0	0	0	0	0	0	0	0	482	0
uce-2950.nexus	74	205	15170	770	5.076	117	0.571	89	0.434	0.594	0.406	5148	2646	3202	3404	0	0	0	0	0	0	0	0	0	0	0	0	0	770	0
uce-2955.nexus	68	190	12920	573	4.435	119	0.626	89	0.468	0.558	0.442	3479	2946	2498	3424	0	0	0	0	0	0	0	0	0	0	0	0	0	573	0
uce-2976.nexus	72	168	12096	216	1.786	82	0.488	61	0.363	0.574	0.426	3788	2085	2980	3027	0	0	0	0	0	0	0	0	0	0	0	0	0	216	0
uce-2987.nexus	68	147	9996	137	1.371	76	0.517	58	0.395	0.66	0.34	3401	1560	1793	3105	0	0	0	0	0	0	0	0	0	0	0	0	0	137	0
uce-2988.nexus	68	157	10676	201	1.883	67	0.427	53	0.338	0.617	0.383	3075	1840	2171	3389	0	0	0	0	0	0	0	0	0	0	0	0	0	201	0
uce-3018.nexus	80	342	27360	686	2.507	186	0.544	154	0.45	0.558	0.442	9212	5404	6412	5646	0	0	0	0	0	0	0	0	0	0	0	0	0	686	0
uce-3033.nexus	71	156	11076	575	5.191	72	0.462	37	0.237	0.56	0.44	3055	2143	2485	2818	0	0	0	0	0	0	0	0	0	0	0	0	0	575	0
uce-3036.nexus	76	200	15200	427	2.809	94	0.47	69	0.345	0.571	0.429	4647	2310	4039	3777	0	0	0	0	0	0	0	0	0	0	0	0	0	427	0
uce-3041.nexus	67	134	8978	324	3.609	70	0.522	53	0.396	0.571	0.429	2364	1886	1818	2586	0	0	0	0	0	0	0	0	0	0	0	0	0	324	0
uce-3048.nexus	70	193	13510	603	4.463	94	0.487	70	0.363	0.557	0.443	3811	3248	2501	3347	0	0	0	0	0	0	0	0	0	0	0	0	0	603	0
uce-3074.nexus	70	127	8890	132	1.485	58	0.457	36	0.283	0.646	0.354	2676	1698	1403	2981	0	0	0	0	0	0	0	0	0	0	0	0	0	132	0
uce-3083.nexus	73	132	9636	208	2.159	40	0.303	27	0.205	0.656	0.344	3059	1589	1656	3124	0	0	0	0	0	0	0	0	0	0	0	0	0	208	0
uce-3093.nexus	72	158	11376	319	2.804	51	0.323	38	0.241	0.55	0.45	3172	2145	2825	2915	0	0	0	0	0	0	0	0	0	0	0	0	0	319	0
uce-3099.nexus	73	131	9563	212	2.217	63	0.481	49	0.374	0.685	0.315	2813	1668	1281	3589	0	0	0	0	0	0	0	0	0	0	0	0	0	212	0
uce-310.nexus	70	126	8820	221	2.506	39	0.31	29	0.23	0.557	0.443	3562	1979	1825	1233	0	0	0	0	0	0	0	0	0	0	0	0	0	221	0
uce-3102.nexus	77	142	10934	452	4.134	73	0.514	55	0.387	0.566	0.434	3747	2950	1595	2190	0	0	0	0	0	0	0	0	0	0	0	0	0	452	0
uce-3106.nexus	67	216	14472	743	5.134	115	0.532	89	0.412	0.591	0.409	3962	2776	2840	4151	0	0	0	0	0	0	0	0	0	0	0	0	0	743	0
uce-3113.nexus	79	103	8137	465	5.715	81	0.786	55	0.534	0.585	0.415	2229	1856	1322	2265	0	0	0	0	0	0	0	0	0	0	0	0	0	465	0
uce-3123.nexus	76	177	13452	161	1.197	64	0.362	26	0.147	0.617	0.383	3985	2551	2536	4219	0	0	0	0	0	0	0	0	0	0	0	0	0	161	0
uce-3127.nexus	72	188	13536	689	5.09	97	0.516	76	0.404	0.543	0.457	2836	2879	2986	4146	0	0	0	0	0	0	0	0	0	0	0	0	0	689	0
uce-313.nexus	73	136	9928	308	3.102	47	0.346	25	0.184	0.582	0.418	2821	1644	2356	2799	0	0	0	0	0	0	0	0	0	0	0	0	0	308	0
uce-3133.nexus	79	141	11139	385	3.456	67	0.475	44	0.312	0.667	0.333	3984	2384	1191	3195	0	0	0	0	0	0	0	0	0	0	0	0	0	385	0
uce-3138.nexus	68	195	13260	685	5.166	99	0.508	66	0.338	0.624	0.376	3899	2555	2188	3933	0	0	0	0	0	0	0	0	0	0	0	0	0	685	0
uce-3140.nexus	79	161	12719	178	1.399	51	0.317	36	0.224	0.534	0.466	4168	2555	3289	2529	0	0	0	0	0	0	0	0	0	0	0	0	0	178	0
uce-3152.nexus	73	152	11096	578	5.209	71	0.467	52	0.342	0.477	0.523	1690	2593	2924	3311	0	0	0	0	0	0	0	0	0	0	0	0	0	578	0
uce-3158.nexus	67	286	19162	1292	6.743	162	0.566	147	0.514	0.473	0.527	4895	4360	5077	3538	0	0	0	0	0	0	0	0	0	0	0	0	0	1292	0
uce-3162.nexus	67	181	12127	603	4.972	92	0.508	79	0.436	0.567	0.433	4133	2160	2823	2408	0	0	0	0	0	0	0	0	0	0	0	0	0	603	0
uce-317.nexus	70	156	10920	435	3.984	71	0.455	54	0.346	0.636	0.364	3870	1895	1924	2796	0	0	0	0	0	0	0	0	0	0	0	0	0	435	0
uce-3172.nexus	74	261	19314	1217	6.301	144	0.552	109	0.418	0.615	0.385	5443	3643	3323	5688	0	0	0	0	0	0	0	0	0	0	0	0	0	1217	0
uce-3184.nexus	73	135	9855	242	2.456	70	0.519	55	0.407	0.626	0.374	2620	2055	1563	3375	0	0	0	0	0	0	0	0	0	0	0	0	0	242	0
uce-3195.nexus	79	151	11929	256	2.146	63	0.417	46	0.305	0.535	0.465	3090	2516	2909	3158	0	0	0	0	0	0	0	0	0	0	0	0	0	256	0
uce-3206.nexus	68	143	9724	123	1.265	35	0.245	22	0.154	0.632	0.368	3441	1775	1754	2631	0	0	0	0	0	0	0	0	0	0	0	0	0	123	0
uce-3220.nexus	74	114	8436	156	1.849	67	0.588	47	0.412	0.533	0.467	2265	1813	2056	2146	0	0	0	0	0	0	0	0	0	0	0	0	0	156	0
uce-3256.nexus	71	229	16259	326	2.005	142	0.62	101	0.441	0.528	0.472	4092	3342	4173	4326	0	0	0	0	0	0	0	0	0	0	0	0	0	326	0
uce-3271.nexus	82	126	10332	200	1.936	36	0.286	28	0.222	0.596	0.404	2959	2150	1940	3083	0	0	0	0	0	0	0	0	0	0	0	0	0	200	0
uce-3311.nexus	72	307	22104	954	4.316	156	0.508	116	0.378	0.602	0.398	6402	5062	3360	6326	0	0	0	0	0	0	0	0	0	0	0	0	0	954	0
uce-3325.nexus	67	153	10251	258	2.517	95	0.621	62	0.405	0.667	0.333	3421	1249	2068	3255	0	0	0	0	0	0	0	0	0	0	0	0	0	258	0
uce-3340.nexus	68	208	14144	474	3.351	80	0.385	44	0.212	0.56	0.44	3158	2787	3234	4491	0	0	0	0	0	0	0	0	0	0	0	0	0	474	0
uce-3346.nexus	70	106	7420	66	0.889	46	0.434	30	0.283	0.629	0.371	2076	1450	1281	2547	0	0	0	0	0	0	0	0	0	0	0	0	0	66	0
uce-3359.nexus	70	108	7560	179	2.368	69	0.639	54	0.5	0.523	0.477	1832	1467	2059	2023	0	0	0	0	0	0	0	0	0	0	0	0	0	179	0
uce-3365.nexus	71	151	10721	316	2.947	78	0.517	59	0.391	0.598	0.402	3271	2132	2052	2950	0	0	0	0	0	0	0	0	0	0	0	0	0	316	0
uce-3367.nexus	74	169	12506	392	3.134	86	0.509	63	0.373	0.58	0.42	3504	2641	2457	3512	0	0	0	0	0	0	0	0	0	0	0	0	0	392	0
uce-3378.nexus	69	243	16767	828	4.938	126	0.519	59	0.243	0.597	0.403	4901	2478	3945	4615	0	0	0	0	0	0	0	0	0	0	0	0	0	828	0
uce-3386.nexus	68	161	10948	69	0.63	78	0.484	63	0.391	0.366	0.634	2065	3461	3442	1911	0	0	0	0	0	0	0	0	0	0	0	0	0	69	0
uce-3389.nexus	68	152	10336	258	2.496	74	0.487	59	0.388	0.587	0.413	2238	2022	2138	3680	0	0	0	0	0	0	0	0	0	0	0	0	0	258	0
uce-3391.nexus	91	157	14287	493	3.451	50	0.318	26	0.166	0.473	0.527	2977	3286	3966	3565	0	0	0	0	0	0	0	0	0	0	0	0	0	493	0
uce-3402.nexus	72	178	12816	467	3.644	60	0.337	36	0.202	0.533	0.467	3572	3820	1945	3012	0	0	0	0	0	0	0	0	0	0	0	0	0	467	0
uce-3403.nexus	68	149	10132	539	5.32	104	0.698	86	0.577	0.601	0.399	2765	1710	2135	2983	0	0	0	0	0	0	0	0	0	0	0	0	0	539	0
uce-3405.nexus	74	236	17464	504	2.886	110	0.466	77	0.326	0.647	0.353	5403	2391	3568	5598	0	0	0	0	0	0	0	0	0	0	0	0	0	504	0
uce-341.nexus	70	125	8750	167	1.909	44	0.352	32	0.256	0.665	0.335	3301	1694	1185	2403	0	0	0	0	0	0	0	0	0	0	0	0	0	167	0
uce-3413.nexus	71	167	11857	479	4.04	74	0.443	53	0.317	0.581	0.419	3258	1939	2809	3372	0	0	0	0	0	0	0	0	0	0	0	0	0	479	0
uce-3418.nexus	69	163	11247	318	2.827	92	0.564	71	0.436	0.579	0.421	3106	2316	2286	3221	0	0	0	0	0	0	0	0	0	0	0	0	0	318	0
uce-343.nexus	69	150	10350	193	1.865	48	0.32	31	0.207	0.617	0.383	3506	1648	2237	2766	0	0	0	0	0	0	0	0	0	0	0	0	0	193	0
uce-3433.nexus	70	157	10990	446	4.058	76	0.484	57	0.363	0.584	0.416	3345	2308	2078	2813	0	0	0	0	0	0	0	0	0	0	0	0	0	446	0
uce-3451.nexus	70	147	10290	324	3.149	66	0.449	43	0.293	0.476	0.524	2355	2542	2688	2381	0	0	0	0	0	0	0	0	0	0	0	0	0	324	0
uce-3480.nexus	68	109	7412	181	2.442	59	0.541	36	0.33	0.62	0.38	1853	1338	1419	2621	0	0	0	0	0	0	0	0	0	0	0	0	0	181	0
uce-3494.nexus	75	122	9150	198	2.164	38	0.311	25	0.205	0.596	0.404	2613	2151	1466	2722	0	0	0	0	0	0	0	0	0	0	0	0	0	198	0
uce-3498.nexus	69	121	8349	258	3.09	57	0.471	39	0.322	0.666	0.334	3178	1266	1435	2212	0	0	0	0	0	0	0	0	0	0	0	0	0	258	0
uce-3511.nexus	72	156	11232	124	1.104	72	0.462	58	0.372	0.576	0.424	3457	2021	2692	2938	0	0	0	0	0	0	0	0	0	0	0	0	0	124	0
uce-3529.nexus	74	203	15022	343	2.283	83	0.409	62	0.305	0.57	0.43	4394	3519	2809	3957	0	0	0	0	0	0	0	0	0	0	0	0	0	343	0
uce-3533.nexus	77	184	14168	86	0.607	68	0.37	57	0.31	0.504	0.496	4315	3003	3984	2780	0	0	0	0	0	0	0	0	0	0	0	0	0	86	0
uce-3536.nexus	79	113	8927	146	1.635	40	0.354	28	0.248	0.683	0.317	3396	1413	1374	2598	0	0	0	0	0	0	0	0	0	0	0	0	0	146	0
uce-3556.nexus	71	184	13064	443	3.391	98	0.533	75	0.408	0.657	0.343	4105	1938	2378	4200	0	0	0	0	0	0	0	0	0	0	0	0	0	443	0
uce-3570.nexus	82	136	11152	172	1.542	57	0.419	33	0.243	0.571	0.429	2744	2161	2551	3524	0	0	0	0	0	0	0	0	0	0	0	0	0	172	0
uce-3592.nexus	68	119	8092	43	0.531	62	0.521	42	0.353	0.585	0.415	2517	1483	1859	2190	0	0	0	0	0	0	0	0	0	0	0	0	0	43	0
uce-3602.nexus	77	190	14630	366	2.502	101	0.532	70	0.368	0.562	0.438	4844	2907	3346	3167	0	0	0	0	0	0	0	0	0	0	0	0	0	366	0
uce-3608.nexus	77	194	14938	571	3.822	121	0.624	100	0.515	0.586	0.414	3359	3174	2807	5027	0	0	0	0	0	0	0	0	0	0	0	0	0	571	0
uce-3612.nexus	72	305	21960	884	4.026	130	0.426	96	0.315	0.557	0.443	6065	4016	5305	5690	0	0	0	0	0	0	0	0	0	0	0	0	0	884	0
uce-3625.nexus	82	169	13858	507	3.659	87	0.515	71	0.42	0.563	0.437	3595	3466	2374	3916	0	0	0	0	0	0	0	0	0	0	0	0	0	507	0
uce-3628.nexus	81	125	10125	154	1.521	39	0.312	24	0.192	0.609	0.391	3113	1695	2201	2962	0	0	0	0	0	0	0	0	0	0	0	0	0	154	0
uce-3671.nexus	78	200	15600	516	3.308	99	0.495	81	0.405	0.494	0.506	4235	3574	4040	3235	0	0	0	0	0	0	0	0	0	0	0	0	0	516	0
uce-3689.nexus	70	205	14350	376	2.62	101	0.493	72	0.351	0.585	0.415	3724	2702	3103	4445	0	0	0	0	0	0	0	0	0	0	0	0	0	376	0
uce-3710.nexus	72	208	14976	722	4.821	97	0.466	84	0.404	0.537	0.463	4589	3741	2862	3062	0	0	0	0	0	0	0	0	0	0	0	0	0	722	0
uce-3721.nexus	85	245	20825	805	3.866	114	0.465	78	0.318	0.543	0.457	5652	3877	5283	5208	0	0	0	0	0	0	0	0	0	0	0	0	0	805	0
uce-3751.nexus	74	195	14430	560	3.881	99	0.508	66	0.338	0.595	0.405	3890	2439	3183	4358	0	0	0	0	0	0	0	0	0	0	0	0	0	560	0
uce-3768.nexus	70	230	16100	575	3.571	114	0.496	67	0.291	0.622	0.378	4975	2899	2964	4687	0	0	0	0	0	0	0	0	0	0	0	0	0	575	0
uce-3782.nexus	69	253	17457	629	3.603	129	0.51	102	0.403	0.589	0.411	5501	2813	4096	4418	0	0	0	0	0	0	0	0	0	0	0	0	0	629	0
uce-3794.nexus	67	143	9581	116	1.211	61	0.427	42	0.294	0.584	0.416	2403	2117	1815	3130	0	0	0	0	0	0	0	0	0	0	0	0	0	116	0
uce-3797.nexus	67	209	14003	641	4.578	139	0.665	131	0.627	0.4	0.6	3141	3990	3987	2244	0	0	0	0	0	0	0	0	0	0	0	0	0	641	0
uce-3841.nexus	80	168	13440	441	3.281	45	0.268	32	0.19	0.54	0.46	4570	2403	3575	2451	0	0	0	0	0	0	0	0	0	0	0	0	0	441	0
uce-3843.nexus	81	150	12150	295	2.428	59	0.393	52	0.347	0.607	0.393	4149	2294	2371	3041	0	0	0	0	0	0	0	0	0	0	0	0	0	295	0
uce-3871.nexus	73	156	11388	417	3.662	89	0.571	76	0.487	0.559	0.441	4110	2606	2253	2002	0	0	0	0	0	0	0	0	0	0	0	0	0	417	0
uce-3883.nexus	67	187	12529	543	4.334	112	0.599	79	0.422	0.541	0.459	3178	2662	2827	3319	0	0	0	0	0	0	0	0	0	0	0	0	0	543	0
uce-3887.nexus	70	134	9380	561	5.981	85	0.634	69	0.515	0.5	0.5	3035	2015	2386	1383	0	0	0	0	0	0	0	0	0	0	0	0	0	561	0
uce-3895.nexus	68	127	8636	181	2.096	58	0.457	48	0.378	0.627	0.373	2402	1244	1899	2910	0	0	0	0	0	0	0	0	0	0	0	0	0	181	0
uce-3897.nexus	67	133	8911	224	2.514	71	0.534	53	0.398	0.623	0.377	3009	1573	1693	2412	0	0	0	0	0	0	0	0	0	0	0	0	0	224	0
uce-3899.nexus	68	168	11424	487	4.263	88	0.524	67	0.399	0.625	0.375	3424	2416	1683	3414	0	0	0	0	0	0	0	0	0	0	0	0	0	487	0
uce-3907.nexus	79	156	12324	484	3.927	67	0.429	53	0.34	0.597	0.403	3955	2501	2274	3110	0	0	0	0	0	0	0	0	0	0	0	0	0	484	0
uce-3912.nexus	73	189	13797	655	4.747	105	0.556	80	0.423	0.543	0.457	3532	2745	3240	3625	0	0	0	0	0	0	0	0	0	0	0	0	0	655	0
uce-3914.nexus	68	215	14620	631	4.316	124	0.577	78	0.363	0.512	0.488	3597	3664	3165	3563	0	0	0	0	0	0	0	0	0	0	0	0	0	631	0
uce-3918.nexus	70	167	11690	339	2.9	69	0.413	48	0.287	0.615	0.385	3569	2129	2234	3419	0	0	0	0	0	0	0	0	0	0	0	0	0	339	0
uce-3925.nexus	70	191	13370	264	1.975	97	0.508	68	0.356	0.569	0.431	3322	2783	2867	4134	0	0	0	0	0	0	0	0	0	0	0	0	0	264	0
uce-3931.nexus	70	237	16590	773	4.659	86	0.363	57	0.241	0.558	0.442	5116	3890	3113	3698	0	0	0	0	0	0	0	0	0	0	0	0	0	773	0
uce-3944.nexus	73	249	18177	902	4.962	138	0.554	117	0.47	0.624	0.376	5502	2753	3731	5289	0	0	0	0	0	0	0	0	0	0	0	0	0	902	0
uce-3974.nexus	72	223	16056	655	4.079	118	0.529	82	0.368	0.565	0.435	4502	3263	3447	4189	0	0	0	0	0	0	0	0	0	0	0	0	0	655	0
uce-3985.nexus	78	149	11622	503	4.328	47	0.315	40	0.268	0.64	0.36	4359	1806	2201	2753	0	0	0	0	0	0	0	0	0	0	0	0	0	503	0
uce-3986.nexus	73	165	12045	313	2.599	71	0.43	49	0.297	0.659	0.341	4199	2189	1814	3530	0	0	0	0	0	0	0	0	0	0	0	0	0	313	0
uce-3988.nexus	73	126	9198	195	2.12	107	0.849	73	0.579	0.551	0.449	2564	1910	2137	2392	0	0	0	0	0	0	0	0	0	0	0	0	0	195	0
uce-3990.nexus	75	152	11400	332	2.912	87	0.572	68	0.447	0.447	0.553	2758	2791	3318	2201	0	0	0	0	0	0	0	0	0	0	0	0	0	332	0
uce-4009.nexus	80	187	14960	254	1.698	48	0.257	34	0.182	0.556	0.444	4067	3665	2863	4111	0	0	0	0	0	0	0	0	0	0	0	0	0	254	0
uce-401.nexus	68	169	11492	315	2.741	66	0.391	52	0.308	0.536	0.464	4564	1868	3322	1423	0	0	0	0	0	0	0	0	0	0	0	0	0	315	0
uce-4018.nexus	67	262	17554	877	4.996	146	0.557	123	0.469	0.55	0.45	5061	3469	4040	4107	0	0	0	0	0	0	0	0	0	0	0	0	0	877	0
uce-402.nexus	72	152	10944	287	2.622	83	0.546	53	0.349	0.534	0.466	3009	1720	3250	2678	0	0	0	0	0	0	0	0	0	0	0	0	0	287	0
uce-4022.nexus	70	190	13300	739	5.556	107	0.563	74	0.389	0.588	0.412	3852	2255	2934	3520	0	0	0	0	0	0	0	0	0	0	0	0	0	739	0
uce-4059.nexus	72	228	16416	851	5.184	119	0.522	94	0.412	0.66	0.34	4716	2469	2843	5537	0	0	0	0	0	0	0	0	0	0	0	0	0	851	0
uce-4071.nexus	67	146	9782	261	2.668	58	0.397	47	0.322	0.606	0.394	3669	2134	1624	2094	0	0	0	0	0	0	0	0	0	0	0	0	0	261	0
uce-4077.nexus	71	181	12851	431	3.354	80	0.442	48	0.265	0.598	0.402	3187	2270	2725	4238	0	0	0	0	0	0	0	0	0	0	0	0	0	431	0
uce-4078.nexus	72	141	10152	202	1.99	77	0.546	44	0.312	0.572	0.428	2073	1515	2743	3619	0	0	0	0	0	0	0	0	0	0	0	0	0	202	0
uce-4086.nexus	68	238	16184	614	3.794	114	0.479	75	0.315	0.624	0.376	4858	2826	3028	4858	0	0	0	0	0	0	0	0	0	0	0	0	0	614	0
uce-4113.nexus	78	127	9906	283	2.857	42	0.331	28	0.22	0.645	0.355	3218	1459	1960	2986	0	0	0	0	0	0	0	0	0	0	0	0	0	283	0
uce-412.nexus	69	178	12282	411	3.346	85	0.478	56	0.315	0.562	0.438	3379	2196	2993	3303	0	0	0	0	0	0	0	0	0	0	0	0	0	411	0
uce-4121.nexus	79	121	9559	375	3.923	40	0.331	26	0.215	0.695	0.305	3110	1482	1307	3285	0	0	0	0	0	0	0	0	0	0	0	0	0	375	0
uce-4148.nexus	72	205	14760	1030	6.978	88	0.429	64	0.312	0.704	0.296	5072	2392	1680	4586	0	0	0	0	0	0	0	0	0	0	0	0	0	1030	0
uce-4160.nexus	72	218	15696	353	2.249	104	0.477	56	0.257	0.567	0.433	4418	3551	3096	4278	0	0	0	0	0	0	0	0	0	0	0	0	0	353	0
uce-4163.nexus	70	208	14560	488	3.352	64	0.308	51	0.245	0.494	0.506	3772	3787	3348	3165	0	0	0	0	0	0	0	0	0	0	0	0	0	488	0
uce-4201.nexus	67	212	14204	452	3.182	85	0.401	59	0.278	0.54	0.46	3927	3193	3130	3502	0	0	0	0	0	0	0	0	0	0	0	0	0	452	0
uce-4205.nexus	71	226	16046	825	5.141	133	0.588	93	0.412	0.557	0.443	4518	3281	3465	3957	0	0	0	0	0	0	0	0	0	0	0	0	0	825	0
uce-4213.nexus	68	148	10064	122	1.212	80	0.541	47	0.318	0.581	0.419	3118	2360	1811	2653	0	0	0	0	0	0	0	0	0	0	0	0	0	122	0
uce-4214.nexus	74	178	13172	237	1.799	80	0.449	67	0.376	0.638	0.362	3955	2752	1925	4303	0	0	0	0	0	0	0	0	0	0	0	0	0	237	0
uce-4266.nexus	67	139	9313	298	3.2	84	0.604	64	0.46	0.541	0.459	2524	1271	2865	2355	0	0	0	0	0	0	0	0	0	0	0	0	0	298	0
uce-4269.nexus	70	208	14560	501	3.441	118	0.567	94	0.452	0.456	0.544	3625	3709	3908	2817	0	0	0	0	0	0	0	0	0	0	0	0	0	501	0
uce-4278.nexus	77	152	11704	332	2.837	78	0.513	35	0.23	0.55	0.45	2926	2962	2157	3327	0	0	0	0	0	0	0	0	0	0	0	0	0	332	0
uce-4291.nexus	69	114	7866	163	2.072	59	0.518	32	0.281	0.506	0.494	1709	1787	2018	2189	0	0	0	0	0	0	0	0	0	0	0	0	0	163	0
uce-4294.nexus	81	262	21222	586	2.761	108	0.412	81	0.309	0.649	0.351	5367	3603	3634	8032	0	0	0	0	0	0	0	0	0	0	0	0	0	586	0
uce-4297.nexus	69	267	18423	948	5.146	165	0.618	118	0.442	0.564	0.436	4252	3867	3783	5573	0	0	0	0	0	0	0	0	0	0	0	0	0	948	0
uce-4301.nexus	74	156	11544	238	2.062	68	0.436	50	0.321	0.443	0.557	2547	3329	2955	2475	0	0	0	0	0	0	0	0	0	0	0	0	0	238	0
uce-4313.nexus	67	122	8174	267	3.266	59	0.484	40	0.328	0.611	0.389	3297	1588	1494	1528	0	0	0	0	0	0	0	0	0	0	0	0	0	267	0
uce-4327.nexus	73	126	9198	160	1.74	46	0.365	31	0.246	0.575	0.425	2289	1583	2257	2909	0	0	0	0	0	0	0	0	0	0	0	0	0	160	0
uce-433.nexus	80	146	11680	290	2.483	53	0.363	38	0.26	0.55	0.45	3222	2007	3114	3047	0	0	0	0	0	0	0	0	0	0	0	0	0	290	0
uce-4331.nexus	85	118	10030	219	2.183	50	0.424	32	0.271	0.579	0.421	2843	1554	2582	2832	0	0	0	0	0	0	0	0	0	0	0	0	0	219	0
uce-4332.nexus	77	244	18788	419	2.23	95	0.389	65	0.266	0.509	0.491	5090	4386	4639	4254	0	0	0	0	0	0	0	0	0	0	0	0	0	419	0
uce-44.nexus	68	243	16524	721	4.363	104	0.428	84	0.346	0.438	0.562	3533	4692	4196	3382	0	0	0	0	0	0	0	0	0	0	0	0	0	721	0
uce-440.nexus	83	133	11039	279	2.527	42	0.316	31	0.233	0.455	0.545	1904	2591	3267	2998	0	0	0	0	0	0	0	0	0	0	0	0	0	279	0
uce-445.nexus	76	172	13072	280	2.142	81	0.471	61	0.355	0.374	0.626	2724	4131	3877	2060	0	0	0	0	0	0	0	0	0	0	0	0	0	280	0
uce-46.nexus	74	317	23458	826	3.521	143	0.451	112	0.353	0.52	0.48	6747	4710	6165	5010	0	0	0	0	0	0	0	0	0	0	0	0	0	826	0
uce-475.nexus	73	286	20878	777	3.722	116	0.406	100	0.35	0.511	0.489	4740	4500	5352	5509	0	0	0	0	0	0	0	0	0	0	0	0	0	777	0
uce-595.nexus	68	118	8024	109	1.358	49	0.415	37	0.314	0.406	0.594	1729	2827	1870	1489	0	0	0	0	0	0	0	0	0	0	0	0	0	109	0
uce-665.nexus	77	349	26873	960	3.572	192	0.55	161	0.461	0.404	0.596	6052	7502	7930	4429	0	0	0	0	0	0	0	0	0	0	0	0	0	960	0
uce-698.nexus	71	146	10366	176	1.698	57	0.39	44	0.301	0.576	0.424	3188	2134	2180	2688	0	0	0	0	0	0	0	0	0	0	0	0	0	176	0
uce-711.nexus	68	151	10268	226	2.201	81	0.536	64	0.424	0.507	0.493	2174	2368	2585	2915	0	0	0	0	0	0	0	0	0	0	0	0	0	226	0
uce-722.nexus	68	137	9316	324	3.478	66	0.482	47	0.343	0.536	0.464	2324	2206	1970	2492	0	0	0	0	0	0	0	0	0	0	0	0	0	324	0
uce-730.nexus	81	387	31347	2113	6.741	179	0.463	124	0.32	0.603	0.397	7752	5917	5738	9827	0	0	0	0	0	0	0	0	0	0	0	0	0	2113	0
uce-741.nexus	69	163	11247	445	3.957	67	0.411	46	0.282	0.537	0.463	2589	2429	2577	3207	0	0	0	0	0	0	0	0	0	0	0	0	0	445	0
uce-742.nexus	77	246	18942	1102	5.818	63	0.256	31	0.126	0.562	0.438	4781	4281	3508	5270	0	0	0	0	0	0	0	0	0	0	0	0	0	1102	0
uce-744.nexus	75	167	12525	274	2.188	66	0.395	41	0.246	0.49	0.51	3113	2947	3299	2892	0	0	0	0	0	0	0	0	0	0	0	0	0	274	0
uce-757.nexus	71	117	8307	139	1.673	34	0.291	22	0.188	0.69	0.31	3023	1405	1125	2615	0	0	0	0	0	0	0	0	0	0	0	0	0	139	0
uce-804.nexus	78	238	18564	1004	5.408	120	0.504	80	0.336	0.622	0.378	6066	2719	3922	4853	0	0	0	0	0	0	0	0	0	0	0	0	0	1004	0
uce-805.nexus	87	189	16443	774	4.707	67	0.354	55	0.291	0.529	0.471	4062	3913	3482	4212	0	0	0	0	0	0	0	0	0	0	0	0	0	774	0
uce-806.nexus	72	179	12888	457	3.546	46	0.257	26	0.145	0.554	0.446	3313	2464	3086	3568	0	0	0	0	0	0	0	0	0	0	0	0	0	457	0
uce-810.nexus	79	213	16827	591	3.512	100	0.469	74	0.347	0.544	0.456	4608	3535	3878	4215	0	0	0	0	0	0	0	0	0	0	0	0	0	591	0
uce-825.nexus	69	141	9729	272	2.796	77	0.546	61	0.433	0.495	0.505	2069	1710	3059	2619	0	0	0	0	0	0	0	0	0	0	0	0	0	272	0
uce-831.nexus	73	261	19053	981	5.149	131	0.502	88	0.337	0.557	0.443	5360	3992	4012	4708	0	0	0	0	0	0	0	0	0	0	0	0	0	981	0
uce-834.nexus	81	158	12798	272	2.125	81	0.513	59	0.373	0.55	0.45	3829	3112	2527	3058	0	0	0	0	0	0	0	0	0	0	0	0	0	272	0
uce-843.nexus	67	368	24656	898	3.642	270	0.734	156	0.424	0.574	0.426	6011	4835	5287	7625	0	0	0	0	0	0	0	0	0	0	0	0	0	898	0
uce-849.nexus	68	238	16184	512	3.164	142	0.597	111	0.466	0.5	0.5	3875	4114	3727	3956	0	0	0	0	0	0	0	0	0	0	0	0	0	512	0
uce-861.nexus	76	193	14668	452	3.082	59	0.306	48	0.249	0.622	0.378	4126	2673	2690	4727	0	0	0	0	0	0	0	0	0	0	0	0	0	452	0
uce-864.nexus	70	187	13090	629	4.805	87	0.465	73	0.39	0.547	0.453	3303	2902	2733	3523	0	0	0	0	0	0	0	0	0	0	0	0	0	629	0
uce-870.nexus	75	223	16725	1022	6.111	76	0.341	39	0.175	0.642	0.358	5316	2700	2929	4758	0	0	0	0	0	0	0	0	0	0	0	0	0	1022	0
uce-881.nexus	70	246	17220	678	3.937	127	0.516	79	0.321	0.476	0.524	3474	4290	4388	4390	0	0	0	0	0	0	0	0	0	0	0	0	0	678	0
uce-947.nexus	72	206	14832	527	3.553	97	0.471	86	0.417	0.502	0.498	3704	3193	3929	3479	0	0	0	0	0	0	0	0	0	0	0	0	0	527	0
uce-953.nexus	69	360	24840	1415	5.696	190	0.528	148	0.411	0.463	0.537	4973	6355	6231	5866	0	0	0	0	0	0	0	0	0	0	0	0	0	1415	0
uce-989.nexus	68	142	9656	71	0.735	57	0.401	46	0.324	0.499	0.501	2788	2136	2664	1997	0	0	0	0	0	0	0	0	0	0	0	0	0	71	0
uce-995.nexus	86	262	22532	1154	5.122	120	0.458	87	0.332	0.363	0.637	4015	6530	7055	3778	0	0	0	0	0	0	0	0	0	0	0	0	0	1154	0
uce-996.nexus	76	430	32680	1542	4.718	198	0.46	146	0.34	0.415	0.585	6274	10124	8115	6625	0	0	0	0	0	0	0	0	0	0	0	0	0	1542	0
uce-999.nexus	74	363	26862	640	2.383	128	0.353	107	0.295	0.444	0.556	6268	7200	7366	5388	0	0	0	0	0	0	0	0	0	0	0	0	0	640	0
